# Supplementary material for: A Maternal Gene Regulator CPEB2 Is Involved in Mating-Induced Egg Maturation in the Cnaphalocrocis medinalis
Source: Insects. 2025 Jun 26;16(7):666. doi: 10.3390/insects16070666 (PMC12295579; doi:10.3390/insects16070666)
Supplement: Supplementary file 1 [file insects-16-00666-s001.zip]

Archive with 6 entries (6 files):
- Supplementary Materials.pdf
- Table S1 Premier list.pdf
- Table S2.pdf
- Table S3.xlsx
- Table S4.xlsx
- Table S5.xlsx
