# Supplementary material for: A Maternal Gene Regulator CPEB2 Is Involved in Mating-Induced Egg Maturation in the Cnaphalocrocis medinalis
Source: Insects. 2025 Jun 26;16(7):666. doi: 10.3390/insects16070666 (PMC12295579; doi:10.3390/insects16070666)
Supplement: Supplementary file 1 [file insects-16-00666-s001.zip › Table S3.xlsx]

## Sheet: DsGFP_vs_DsCPEB2.Significant.DE
Table S3. Identification of significant differentially expressed genes in different treatments.
GeneID	treatment	control	logFC	logCPM	PValue	FDR	DsCPEB2	DsGFP	diffType	gene_name	go	kegg	pathway	cog	nr	pfam	tf	uniprot
Unigene6650	DsCPEB2	DsGFP	-7.00159	7.29044	4.38e-30	6.83e-26	1.64	198.83	Down	-	-	K01063//JHE`juvenile-hormone esterase [EC:3.1.1.59]	ko00981//Insect hormone biosynthesis`Metabolism`Metabolism of terpenoids and polyketides	-	XP_028159534.1//juvenile hormone esterase-like`[Ostrinia furnacalis]	PF00135.33//COesterase`Carboxylesterase family;PF20434.3//BD-FAE`BD-FAE;PF07859.18//Abhydrolase_3`alpha/beta hydrolase fold	-	tr|A0A6J1WEP9|A0A6J1WEP9_GALME//Juvenile hormone esterase-like {ECO:0000313|RefSeq:XP_026751837.1} OS=Galleria mellonella (Greater wax moth) Name=LOC113512248 {ECO:0000313|RefSeq:XP_026751837.1} PE=4
Unigene12198	DsCPEB2	DsGFP	-7.17326	6.29673	1.38e-29	1.08e-25	1.68	224.99	Down	-	-	-	-	-	XP_028170775.1//uncharacterized protein LOC114360306`[Ostrinia furnacalis]	-	-	tr|A0A9N9QUZ1|A0A9N9QUZ1_9NEOP//Uncharacterized protein {ECO:0000313|EMBL:CAG9783884.1} OS=Diatraea saccharalis (sugarcane borer) ORFNames=DIATSA_LOCUS2020 {ECO:0000313|EMBL:CAG9783884.1} PE=4
Unigene13829	DsCPEB2	DsGFP	-6.14957	5.91268	1.62e-24	8.4e-21	4.07	272.31	Down	-	-	-	-	-	-	-	-	-
Unigene2915	DsCPEB2	DsGFP	-5.77182	5.97741	8.1e-23	3.15e-19	0.9	45.87	Down	-	-	-	-	-	RVE42369.1//hypothetical protein evm_012990`[Chilo suppressalis]	-	-	tr|A0A9N9RCL6|A0A9N9RCL6_9NEOP//Uncharacterized protein {ECO:0000313|EMBL:CAG9794181.1} OS=Diatraea saccharalis (sugarcane borer) ORFNames=DIATSA_LOCUS11575 {ECO:0000313|EMBL:CAG9794181.1} PE=4
Unigene13863	DsCPEB2	DsGFP	-5.72771	6.06487	1.1e-22	3.44e-19	5.06	251.24	Down	-	-	-	-	-	-	-	-	-
Unigene1514	DsCPEB2	DsGFP	-5.92809	4.99363	3.07e-22	7.98e-19	0.29	16.97	Down	-	-	K09637//TMPRSS6`transmembrane protease serine 6 [EC:3.4.21.-]	-	-	XP_013191435.1//uncharacterized protein LOC106135627`[Amyelois transitella]	-	-	tr|A0A9N9QWI8|A0A9N9QWI8_9NEOP//Uncharacterized protein {ECO:0000313|EMBL:CAG9784768.1} OS=Diatraea saccharalis (sugarcane borer) ORFNames=DIATSA_LOCUS2841 {ECO:0000313|EMBL:CAG9784768.1} PE=4
Unigene9936	DsCPEB2	DsGFP	-5.82337	5.03404	7.22e-22	1.61e-18	1.25	65.54	Down	-	-	-	-	-	XP_028171189.1//flocculation protein FLO11-like`[Ostrinia furnacalis]	-	-	tr|A0A9N9RD88|A0A9N9RD88_9NEOP//Uncharacterized protein {ECO:0000313|EMBL:CAG9794184.1} OS=Diatraea saccharalis (sugarcane borer) ORFNames=DIATSA_LOCUS11578 {ECO:0000313|EMBL:CAG9794184.1} PE=4
Unigene8000	DsCPEB2	DsGFP	-5.57323	5.03877	8.13e-21	1.58e-17	1.14	50.27	Down	-	-	-	-	-	XP_028159019.1//extensin-2-like`[Ostrinia furnacalis]	-	-	tr|A0A6J1WH01|A0A6J1WH01_GALME//Leucine-rich repeat extensin-like protein 1 {ECO:0000313|RefSeq:XP_026753403.1} OS=Galleria mellonella (Greater wax moth) Name=LOC113513609 {ECO:0000313|RefSeq:XP_026753403.1} PE=4
Unigene13357	DsCPEB2	DsGFP	-5.26592	6.1543	1.42e-20	2.46e-17	6.74	239.72	Down	-	-	-	-	-	-	-	-	-
Unigene5992	DsCPEB2	DsGFP	-5.47728	4.88665	3.39e-20	5.29e-17	1.63	49.77	Down	-	-	K24489//FSD1`fibronectin type III and SPRY domain-containing protein 1	-	-	XP_060810328.1//uncharacterized protein LOC132904342`[Amyelois transitella]	该基因编码一种中心体相关蛋白，其特征在于 B-box (BBC) 结构域下游的 N 末端卷曲螺旋区域、中心纤连蛋白 III 型结构域以及 splA 和 RyR (SPRY) 结构域中的 C 末端重复序列.编码的蛋白质与微管的一个子集相关联，并且可能参与胞质分裂过程中微管的稳定性和组织。	-	-
Unigene3741	DsCPEB2	DsGFP	-4.93686	8.22861	1.29e-19	1.83e-16	14.36	401.89	Down	-	-	-	-	-	-	-	-	-
Unigene9989	DsCPEB2	DsGFP	-5.02696	6.17728	2.31e-19	3e-16	5.7	186.88	Down	-	-	-	-	-	XP_028171200.1//non-classical arabinogalactan protein 31-like`[Ostrinia furnacalis]	-	-	tr|A0A9N9WIB4|A0A9N9WIB4_9NEOP//Proline-rich extensin-like protein EPR1 {ECO:0008006|Google:ProtNLM} OS=Diatraea saccharalis (sugarcane borer) ORFNames=DIATSA_LOCUS11584 {ECO:0000313|EMBL:CAG9794190.1} PE=4
Unigene3462	DsCPEB2	DsGFP	-4.73436	5.87654	1e-17	1.2e-14	1.8	45.25	Down	-	-	-	-	-	XP_028170816.1//uncharacterized protein LOC114360331`[Ostrinia furnacalis]	-	-	tr|A0A9N9QUZ2|A0A9N9QUZ2_9NEOP//Uncharacterized protein {ECO:0000313|EMBL:CAG9783881.1} OS=Diatraea saccharalis (sugarcane borer) ORFNames=DIATSA_LOCUS2017 {ECO:0000313|EMBL:CAG9783881.1} PE=4
Unigene10824	DsCPEB2	DsGFP	-4.43272	7.15709	1.05e-16	1.15e-13	22.32	415.87	Down	-	GO:0016020//membrane`cellular_component`A lipid bilayer along with all the proteins and protein complexes embedded in it and attached to it. [GOC:dos, GOC:mah, ISBN:0815316194]	-	-	-	XP_059062617.1//uncharacterized protein LOC131855376`[Achroia grisella]	-	-	tr|A0A6J1WVY2|A0A6J1WVY2_GALME//Uncharacterized protein LOC113519493 {ECO:0000313|RefSeq:XP_026760409.2} OS=Galleria mellonella (Greater wax moth) Name=LOC113519493 {ECO:0000313|RefSeq:XP_026760409.2} PE=4
Unigene8955	DsCPEB2	DsGFP	-4.41991	7.39736	1.11e-16	1.15e-13	19.49	336.4	Down	-	-	-	-	-	-	-	-	-
Unigene16168	DsCPEB2	DsGFP	-4.1551	6.16747	5.51e-15	5.36e-12	44.72	652.32	Down	-	-	-	-	-	-	-	-	-
Unigene14504	DsCPEB2	DsGFP	-4.02311	6.95789	1.67e-14	1.53e-11	32.07	482.81	Down	-	-	-	-	-	-	-	-	-
Unigene8722	DsCPEB2	DsGFP	-4.04459	5.9904	2.21e-14	1.91e-11	12.89	193.07	Down	-	-	-	-	-	-	-	-	-
Unigene3456	DsCPEB2	DsGFP	-4.42841	3.61529	3.92e-14	3.22e-11	0.46	10.26	Down	-	GO:0020037//heme binding`molecular_function`Binding to a heme, a compound composed of iron complexed in a porphyrin (tetrapyrrole) ring. [GOC:ai];GO:0042542//response to hydrogen peroxide`biological_process`Any process that results in a change in state or activity of a cell or an organism (in terms of movement, secretion, enzyme production, gene expression, etc.) as a result of a hydrogen peroxid…	K03781//katE, CAT, catB, srpA`catalase [EC:1.11.1.6]	ko01100//Metabolic pathways`Metabolism`Global and overview maps;ko01200//Carbon metabolism`Metabolism`Global and overview maps;ko00630//Glyoxylate and dicarboxylate metabolism`Metabolism`Carbohydrate metabolism;ko00380//Tryptophan metabolism`Metabolism`Amino acid metabolism;ko04068//FoxO signaling pathway`Environmental Information Processing`Signal transduction;ko04146//Peroxisome`Cellular Proces…	-	XP_028166792.1//catalase-like`[Ostrinia furnacalis]	PF00199.24//Catalase`Catalase;PF06628.17//Catalase-rel`Catalase-related immune-responsive	-	tr|A0A0N0PDT6|A0A0N0PDT6_PAPMA//Catalase {ECO:0000313|EMBL:KPJ18348.1} OS=Papilio machaon (Old World swallowtail butterfly) ORFNames=RR48_03250 {ECO:0000313|EMBL:KPJ18348.1} PE=3
Unigene18739	DsCPEB2	DsGFP	-3.90837	6.01415	1.08e-13	8.45e-11	32.48	453.63	Down	-	-	-	-	-	-	-	-	-
Unigene12093	DsCPEB2	DsGFP	-3.63268	7.36582	1.37e-12	1.02e-09	37.88	433.5	Down	-	-	-	-	-	-	-	-	-
Unigene5435	DsCPEB2	DsGFP	-3.75295	4.64459	2.37e-12	1.68e-09	4.48	41.66	Down	-	-	-	-	-	XP_028175975.1//follicle cell protein 3C-1`[Ostrinia furnacalis]	-	-	tr|A0A8J2W8C3|A0A8J2W8C3_9NEOP//(African queen) hypothetical protein {ECO:0000313|EMBL:CAG9575985.1} OS=Danaus chrysippus (African queen) ORFNames=DCHRY22_LOCUS11767 {ECO:0000313|EMBL:CAG9575985.1} PE=4
Unigene7138	DsCPEB2	DsGFP	-3.66962	4.52188	6.58e-12	4.1e-09	8.89	33.52	Down	-	-	K06670//SCC1, MCD1, RAD21`cohesin complex subunit SCC1	-	-	XP_028176243.1//uncharacterized protein LOC114364326`[Ostrinia furnacalis]	PF04825.18//Rad21_Rec8_N`N terminus of Rad21 / Rec8 like protein	-	tr|A0A922CTI8|A0A922CTI8_MANSE//Rad21/Rec8-like protein N-terminal domain-containing protein {ECO:0000259|Pfam:PF04825} OS=Manduca sexta (Tobacco hawkmoth) (Tobacco hornworm) ORFNames=O3G_MSEX011129 {ECO:0000313|EMBL:KAG6458930.1} PE=4
Unigene20893	DsCPEB2	DsGFP	-3.71294	3.86065	1.58e-11	9.48e-09	43.6	532.42	Down	-	-	-	-	-	-	-	-	-
Unigene14375	DsCPEB2	DsGFP	-3.35969	7.11522	3.31e-11	1.84e-08	72.33	704.46	Down	-	GO:0042600//egg chorion`cellular_component`A protective, noncellular membrane that surrounds the eggs of various animals including insects and fish. [GOC:jl, ISBN:0721662544];GO:0007304//chorion-containing eggshell formation`biological_process`The construction of a chorion-containing eggshell. An example of this is found in Drosophila melanogaster. [GOC:mah, GOC:mtg_sensu];GO:0005213//structural …	-	-	-	XP_028171175.1//chorion class CB protein M5H4-like`[Ostrinia furnacalis]	PF01723.21//Chorion_1`Chorion protein	-	tr|A0A9N9QWH1|A0A9N9QWH1_9NEOP//Uncharacterized protein {ECO:0000313|EMBL:CAG9784773.1} OS=Diatraea saccharalis (sugarcane borer) ORFNames=DIATSA_LOCUS2846 {ECO:0000313|EMBL:CAG9784773.1} PE=3
Unigene9088	DsCPEB2	DsGFP	-3.18464	7.76976	2.12e-10	1.14e-07	45.94	384.58	Down	-	-	-	-	-	-	-	-	-
Unigene21340	DsCPEB2	DsGFP	-3.39602	3.23348	1.03e-09	5.37e-07	14.08	93.51	Down	-	-	-	-	-	-	-	-	-
Unigene10001	DsCPEB2	DsGFP	-2.94987	8.77408	2.47e-09	1.24e-06	239.48	1575.19	Down	-	-	-	-	-	XP_028171172.1//uncharacterized protein LOC114360617`[Ostrinia furnacalis]	-	-	tr|A0A9N9QWN6|A0A9N9QWN6_9NEOP//Uncharacterized protein {ECO:0000313|EMBL:CAG9784769.1} OS=Diatraea saccharalis (sugarcane borer) ORFNames=DIATSA_LOCUS2842 {ECO:0000313|EMBL:CAG9784769.1} PE=4
Unigene3074	DsCPEB2	DsGFP	-3.35991	2.47681	8.39e-09	3.96e-06	0.38	3.64	Down	-	-	-	-	-	CAG9783265.1//unnamed protein product`[Diatraea saccharalis]	-	-	tr|A0A9N9QTZ8|A0A9N9QTZ8_9NEOP//Uncharacterized protein {ECO:0000313|EMBL:CAG9783265.1} OS=Diatraea saccharalis (sugarcane borer) ORFNames=DIATSA_LOCUS1452 {ECO:0000313|EMBL:CAG9783265.1} PE=4
Unigene10795	DsCPEB2	DsGFP	-2.76374	8.47465	1.81e-08	8.07e-06	121.84	773.14	Down	-	-	-	-	-	CAG9794183.1//unnamed protein product`[Diatraea saccharalis]	-	-	tr|A0A9N9RB94|A0A9N9RB94_9NEOP//Uncharacterized protein {ECO:0000313|EMBL:CAG9794183.1} OS=Diatraea saccharalis (sugarcane borer) ORFNames=DIATSA_LOCUS11577 {ECO:0000313|EMBL:CAG9794183.1} PE=4
Unigene15601	DsCPEB2	DsGFP	-2.72223	9.81287	2.71e-08	1.17e-05	617.06	3770.35	Down	-	-	-	-	-	-	-	-	-
Unigene15399	DsCPEB2	DsGFP	-2.68742	9.45408	3.9e-08	1.64e-05	496.77	2964.65	Down	-	GO:0042600//egg chorion`cellular_component`A protective, noncellular membrane that surrounds the eggs of various animals including insects and fish. [GOC:jl, ISBN:0721662544];GO:0007304//chorion-containing eggshell formation`biological_process`The construction of a chorion-containing eggshell. An example of this is found in Drosophila melanogaster. [GOC:mah, GOC:mtg_sensu];GO:0005213//structural …	-	-	-	XP_028171181.1//chorion class CB protein M5H4-like`[Ostrinia furnacalis]	PF01723.21//Chorion_1`Chorion protein	-	tr|A0A9N9QWH1|A0A9N9QWH1_9NEOP//Uncharacterized protein {ECO:0000313|EMBL:CAG9784773.1} OS=Diatraea saccharalis (sugarcane borer) ORFNames=DIATSA_LOCUS2846 {ECO:0000313|EMBL:CAG9784773.1} PE=3
Unigene13028	DsCPEB2	DsGFP	-2.62627	7.78061	7.72e-08	3.17e-05	111	661.9	Down	-	-	-	-	-	-	-	-	-
Unigene19505	DsCPEB2	DsGFP	-2.61233	7.75592	8.91e-08	3.56e-05	589.71	3422.72	Down	-	-	-	-	-	-	-	-	-
Unigene2067	DsCPEB2	DsGFP	-2.65321	3.92414	2.61e-07	9.81e-05	1.41	8.02	Down	-	-	-	-	-	CAG9794182.1//unnamed protein product`[Diatraea saccharalis]	-	-	tr|A0A9N9RCT4|A0A9N9RCT4_9NEOP//Uncharacterized protein {ECO:0000313|EMBL:CAG9794182.1} OS=Diatraea saccharalis (sugarcane borer) ORFNames=DIATSA_LOCUS11576 {ECO:0000313|EMBL:CAG9794182.1} PE=4
Unigene12112	DsCPEB2	DsGFP	-2.49893	9.13128	2.64e-07	9.81e-05	275.58	1433.73	Down	-	-	-	-	-	-	-	-	-
Unigene17244	DsCPEB2	DsGFP	-2.4114	7.54368	6.59e-07	0.000238715	396.73	1970.56	Down	-	-	-	-	-	-	-	-	-
Unigene10012	DsCPEB2	DsGFP	-2.38674	8.91183	7.95e-07	0.000281676	182.83	893.03	Down	-	-	-	-	-	-	-	-	-
Unigene14539	DsCPEB2	DsGFP	-2.37438	6.79701	1.04e-06	0.000353761	80.67	390.22	Down	-	-	-	-	-	-	-	-	-
Unigene6058	DsCPEB2	DsGFP	-2.44551	4.29762	1.23e-06	0.000398742	3.81	19.1	Down	-	GO:0022857//transmembrane transporter activity`molecular_function`Enables the transfer of a substance, usually a specific substance or a group of related substances, from one side of a membrane to the other. [GOC:jid, GOC:mtg_transport, ISBN:0815340729];GO:0016020//membrane`cellular_component`A lipid bilayer along with all the proteins and protein complexes embedded in it and attached to it. [GOC…	K20840//SLC46A3`MFS transporter, PCFT/HCP family, solute carrier family 46, member 3	-	-	XP_028169920.1//proton-coupled folate transporter-like isoform X1`[Ostrinia furnacalis]	PF07690.21//MFS_1`Major Facilitator Superfamily	-	tr|A0A9N9RDS3|A0A9N9RDS3_9NEOP//Proton-coupled folate transporter {ECO:0008006|Google:ProtNLM} OS=Diatraea saccharalis (sugarcane borer) ORFNames=DIATSA_LOCUS12999 {ECO:0000313|EMBL:CAG9795759.1} PE=4
Unigene13082	DsCPEB2	DsGFP	-2.30338	5.47285	2.54e-06	0.00080747	40.6	183.15	Down	-	-	-	-	-	-	-	-	-
Unigene13475	DsCPEB2	DsGFP	-2.5939	2.53055	2.61e-06	0.000813898	3.07	17.17	Down	-	-	-	-	-	XP_028159027.1//uncharacterized protein LOC114351878`[Ostrinia furnacalis]	-	-	tr|A0A9N9R8G4|A0A9N9R8G4_9NEOP//Uncharacterized protein {ECO:0000313|EMBL:CAG9791621.1} OS=Diatraea saccharalis (sugarcane borer) ORFNames=DIATSA_LOCUS9225 {ECO:0000313|EMBL:CAG9791621.1} PE=4
Unigene15193	DsCPEB2	DsGFP	-2.24966	5.0852	4.72e-06	0.00141583	49.76	217.13	Down	-	-	-	-	-	-	-	-	-
Unigene7646	DsCPEB2	DsGFP	-2.42189	3.08279	4.88e-06	0.00143455	2.08	10.28	Down	-	-	-	-	-	XP_028165834.1//uncharacterized protein LOC114356713`[Ostrinia furnacalis]	-	-	tr|A0A9N9R292|A0A9N9R292_9NEOP//Uncharacterized protein {ECO:0000313|EMBL:CAG9787875.1} OS=Diatraea saccharalis (sugarcane borer) ORFNames=DIATSA_LOCUS5723 {ECO:0000313|EMBL:CAG9787875.1} PE=4
Unigene16928	DsCPEB2	DsGFP	-2.21584	5.75255	5.22e-06	0.00150718	67.34	295.47	Down	-	-	-	-	-	-	-	-	-
Unigene14031	DsCPEB2	DsGFP	-2.18603	5.27984	7.8e-06	0.00220958	31.1	135.17	Down	-	-	-	-	-	-	-	-	-
Unigene8716	DsCPEB2	DsGFP	-2.39115	2.83799	8.09e-06	0.00225076	2.08	10.09	Down	-	GO:0030246//carbohydrate binding`molecular_function`Binding to a carbohydrate, which includes monosaccharides, oligosaccharides and polysaccharides as well as substances derived from monosaccharides by reduction of the carbonyl group (alditols), by oxidation of one or more hydroxy groups to afford the corresponding aldehydes, ketones, or carboxylic acids, or by replacement of one or more hydroxy …	K10091//LGALS4`galectin-4	-	-	XP_028161712.1//uncharacterized protein LOC114353797 isoform X2`[Ostrinia furnacalis]	PF00337.28//Gal-bind_lectin`Galactoside-binding lectin	-	tr|A0A9N8Q0B1|A0A9N8Q0B1_CHRIL//Galectin {ECO:0000256|RuleBase:RU102079} OS=Chrysodeixis includens (Soybean looper) (Pseudoplusia includens) ORFNames=CINC_LOCUS8950 {ECO:0000313|EMBL:CAD0206659.1} PE=4
Unigene2820	DsCPEB2	DsGFP	-2.1785	4.91774	9.02e-06	0.00246707	4.12	17.14	Down	-	-	-	-	-	CAG9794719.1//unnamed protein product`[Diatraea saccharalis]	PF13930.11//Endonuclea_NS_2`DNA/RNA non-specific endonuclease	-	tr|A0A9N9RDK9|A0A9N9RDK9_9NEOP//Uncharacterized protein {ECO:0000313|EMBL:CAG9794719.1} OS=Diatraea saccharalis (sugarcane borer) ORFNames=DIATSA_LOCUS12071 {ECO:0000313|EMBL:CAG9794719.1} PE=4
Unigene1997	DsCPEB2	DsGFP	-2.20499	4.18438	1.07e-05	0.00282401	2.95	8.92	Down	-	-	K15867//ARC`activity-regulated cytoskeleton-associated protein	-	-	KAJ8704368.1//hypothetical protein PYW08_013092`[Mythimna loreyi]	PF19259.4//Ty3_capsid`Ty3 transposon capsid-like protein;PF17919.6//RT_RNaseH_2`RNase H-like domain found in reverse transcriptase;PF17917.6//RT_RNaseH`RNase H-like domain found in reverse transcriptase	-	tr|A0A922MLT0|A0A922MLT0_SPOEX//Uncharacterized protein {ECO:0000313|EMBL:KAH9639012.1} OS=Spodoptera exigua (Beet armyworm) (Noctua fulgens) ORFNames=HF086_012575 {ECO:0000313|EMBL:KAH9639012.1} PE=4
Unigene12792	DsCPEB2	DsGFP	-2.08732	8.62684	1.28e-05	0.00332589	258.79	1015.16	Down	-	-	-	-	-	-	-	-	-
Unigene14409	DsCPEB2	DsGFP	-2.11873	5.45945	1.35e-05	0.00344016	45.44	166.52	Down	-	-	-	-	-	-	-	-	-
Unigene5825	DsCPEB2	DsGFP	-2.38646	2.30977	1.69e-05	0.00424278	3.09	6.16	Down	-	-	-	-	-	-	-	-	-
Unigene15521	DsCPEB2	DsGFP	-2.03833	8.8435	1.96e-05	0.00485421	824.22	3136.1	Down	-	-	-	-	-	-	-	-	-
Unigene13615	DsCPEB2	DsGFP	-2.02767	8.62283	2.16e-05	0.00526525	456.62	1369.14	Down	-	-	-	-	-	-	-	-	-
Unigene4991	DsCPEB2	DsGFP	-2.00811	9.35281	2.53e-05	0.00598196	184.67	660.45	Down	-	-	-	-	-	-	-	-	-
Unigene17639	DsCPEB2	DsGFP	-2.27564	2.56328	2.62e-05	0.00610269	7.06	31.76	Down	-	-	-	-	-	-	-	-	-
Unigene13428	DsCPEB2	DsGFP	-2.10884	3.7411	2.82e-05	0.00640616	9.42	37.66	Down	-	-	-	-	-	-	-	-	-
Unigene10011	DsCPEB2	DsGFP	-2.18009	3.0225	2.84e-05	0.00640616	4.39	16.82	Down	-	-	-	-	-	-	-	-	-
Unigene12776	DsCPEB2	DsGFP	-2.32471	2.05041	3.91e-05	0.00867258	2.3	10.66	Down	-	-	-	-	-	-	-	-	-
Unigene35297	DsCPEB2	DsGFP	-2.2326	2.52831	3.95e-05	0.00867258	47.71	214.71	Down	-	-	-	-	-	-	-	-	-
Unigene5644	DsCPEB2	DsGFP	-2.19432	2.64274	4.38e-05	0.00948981	1.31	5.51	Down	-	GO:0050660//flavin adenine dinucleotide binding`molecular_function`Binding to FAD, flavin-adenine dinucleotide, the coenzyme or the prosthetic group of various flavoprotein oxidoreductase enzymes, in either the oxidized form, FAD, or the reduced form, FADH2. [GOC:ai, GOC:imk, ISBN:0198506732];GO:0004361//glutaryl-CoA dehydrogenase activity`molecular_function`Catalysis of the reaction: glutaryl-Co…	K00252//GCDH, gcdH`glutaryl-CoA dehydrogenase [EC:1.3.8.6]	ko01100//Metabolic pathways`Metabolism`Global and overview maps;ko00071//Fatty acid degradation`Metabolism`Lipid metabolism;ko00310//Lysine degradation`Metabolism`Amino acid metabolism;ko00380//Tryptophan metabolism`Metabolism`Amino acid metabolism	-	CAG9786683.1//unnamed protein product`[Diatraea saccharalis]	PF02771.21//Acyl-CoA_dh_N`Acyl-CoA dehydrogenase, N-terminal domain;PF02770.24//Acyl-CoA_dh_M`Acyl-CoA dehydrogenase, middle domain;PF00441.29//Acyl-CoA_dh_1`Acyl-CoA dehydrogenase, C-terminal domain	-	tr|A0A9N9R059|A0A9N9R059_9NEOP//glutaryl-CoA dehydrogenase (ETF) {ECO:0000256|ARBA:ARBA00039033} EC=1.3.8.6 {ECO:0000256|ARBA:ARBA00039033} OS=Diatraea saccharalis (sugarcane borer) ORFNames=DIATSA_LOCUS4623 {ECO:0000313|EMBL:CAG9786683.1} PE=3
Unigene13836	DsCPEB2	DsGFP	-2.06749	3.32208	5.37e-05	0.0113045	7.72	29.81	Down	-	-	-	-	-	-	-	-	-
Unigene5201	DsCPEB2	DsGFP	-2.0037	3.88424	6.19e-05	0.0128629	3.28	12.08	Down	-	GO:0022857//transmembrane transporter activity`molecular_function`Enables the transfer of a substance, usually a specific substance or a group of related substances, from one side of a membrane to the other. [GOC:jid, GOC:mtg_transport, ISBN:0815340729];GO:0016020//membrane`cellular_component`A lipid bilayer along with all the proteins and protein complexes embedded in it and attached to it. [GOC…	K08202//SLC22A4_5, OCTN`MFS transporter, OCT family, solute carrier family 22 (organic cation transporter), member 4/5	-	-	XP_026734151.1//organic cation transporter protein isoform X1`[Trichoplusia ni]	PF00083.29//Sugar_tr`Sugar (and other) transporter;PF07690.21//MFS_1`Major Facilitator Superfamily	-	tr|A0A7E5W1I9|A0A7E5W1I9_TRINI//Organic cation transporter protein isoform X1 {ECO:0000313|RefSeq:XP_026734151.1} OS=Trichoplusia ni (Cabbage looper) Name=LOC113498355 {ECO:0000313|RefSeq:XP_026734151.1} PE=4
Unigene4783	DsCPEB2	DsGFP	-1.98705	3.8841	7.06e-05	0.0140541	3.11	15.74	Down	-	-	K14075//PNLIPRP2, PLRP2`pancreatic lipase-related protein 2 [EC:3.1.1.3]	ko01100//Metabolic pathways`Metabolism`Global and overview maps;ko00561//Glycerolipid metabolism`Metabolism`Lipid metabolism	-	XP_028167636.1//inactive pancreatic lipase-related protein 1-like isoform X2`[Ostrinia furnacalis]	PF00151.24//Lipase`Lipase;PF00561.25//Abhydrolase_1`alpha/beta hydrolase fold	-	tr|A0AAD7YLT7|A0AAD7YLT7_MYTSE//Uncharacterized protein {ECO:0000313|EMBL:KAJ8721381.1} OS=Mythimna separata (Oriental armyworm) (Pseudaletia separata) ORFNames=PYW07_002156 {ECO:0000313|EMBL:KAJ8721381.1} PE=4
Unigene12908	DsCPEB2	DsGFP	-2.26399	1.88441	7.22e-05	0.0140541	2.18	9.66	Down	-	-	-	-	-	-	-	-	-
Unigene8680	DsCPEB2	DsGFP	-2.20292	1.89496	0.000104945	0.0199434	2.22	9.28	Down	-	GO:0005634//nucleus`cellular_component`A membrane-bounded organelle of eukaryotic cells in which chromosomes are housed and replicated. In most cells, the nucleus contains all of the cell's chromosomes except the organellar chromosomes, and is the site of RNA synthesis and processing. In some species, or in specialized cell types, RNA metabolism or DNA replication may be absent. [GOC:go_curators]…	-	-	-	XP_028160525.1//NGFI-A-binding protein homolog isoform X1`[Ostrinia furnacalis]	-	-	tr|A0A8J9VVQ0|A0A8J9VVQ0_9NEOP//NGFI-A-binding protein homolog {ECO:0008006|Google:ProtNLM} Fragment OS=Brenthis ino (lesser marbled fritillary) ORFNames=BINO364_LOCUS16192 {ECO:0000313|EMBL:CAH0731303.1} PE=3
Unigene9473	DsCPEB2	DsGFP	-2.26698	1.62042	0.000114375	0.0214735	1.06	4.72	Down	-	GO:0005737//cytoplasm`cellular_component`The contents of a cell excluding the plasma membrane and nucleus, but including other subcellular structures. [ISBN:0198547684];GO:0016616//oxidoreductase activity, acting on the CH-OH group of donors, NAD or NADP as acceptor`molecular_function`Catalysis of an oxidation-reduction (redox) reaction in which a CH-OH group acts as a hydrogen or electron donor …	K00069//HPGD`15-hydroxyprostaglandin dehydrogenase (NAD) [EC:1.1.1.141]	ko00590//Arachidonic acid metabolism`Metabolism`Lipid metabolism	-	XP_028160702.1//15-hydroxyprostaglandin dehydrogenase [NAD(+)]-like`[Ostrinia furnacalis]	PF00106.30//adh_short`short chain dehydrogenase;PF13561.11//adh_short_C2`Enoyl-(Acyl carrier protein) reductase	-	tr|A0A922MYJ9|A0A922MYJ9_SPOEX//Alcohol dehydrogenase {ECO:0008006|Google:ProtNLM} OS=Spodoptera exigua (Beet armyworm) (Noctua fulgens) ORFNames=HF086_012115 {ECO:0000313|EMBL:KAH9645237.1} PE=3
Unigene25071	DsCPEB2	DsGFP	-1.86853	4.99207	0.00011689	0.0216844	120.56	415.22	Down	-	-	-	-	-	-	-	-	-
Unigene15249	DsCPEB2	DsGFP	-1.87479	4.63169	0.000125167	0.0229469	49.64	181.44	Down	-	-	-	-	-	-	-	-	-
Unigene19362	DsCPEB2	DsGFP	-2.01537	2.72338	0.0001462	0.0264912	17.05	59.82	Down	-	-	-	-	-	-	-	-	-
Unigene11780	DsCPEB2	DsGFP	-1.78885	6.7865	0.000171842	0.0307795	76.67	298.06	Down	-	-	-	-	-	RVE53634.1//hypothetical protein evm_001775`[Chilo suppressalis]	-	-	tr|A0A8S1BQE6|A0A8S1BQE6_ARCPL//Uncharacterized protein {ECO:0000313|EMBL:CAB3261917.1} OS=Arctia plantaginis (Wood tiger moth) (Phalaena plantaginis) ORFNames=APLA_LOCUS17415 {ECO:0000313|EMBL:CAB3261917.1} PE=4
Unigene6750	DsCPEB2	DsGFP	-1.81207	4.73495	0.000193219	0.0338308	25.28	42.24	Down	-	-	-	-	-	-	-	-	-
Unigene20551	DsCPEB2	DsGFP	-1.80612	4.73034	0.000202193	0.0350086	60.01	196.06	Down	-	-	-	-	-	-	-	-	-
Unigene7759	DsCPEB2	DsGFP	-2.13998	1.65863	0.000231903	0.0392798	0.9	3.69	Down	-	-	-	-	-	-	-	-	-
Unigene16268	DsCPEB2	DsGFP	-2.10453	1.75745	0.000253184	0.0419719	3.5	14.2	Down	-	-	-	-	-	-	-	-	-
Unigene1168	DsCPEB2	DsGFP	-1.77804	3.80921	0.000354466	0.0563636	75.45	57.96	Down	-	GO:0071897//DNA biosynthetic process`biological_process`The biosynthetic process resulting in the formation of DNA. [GOC:mah];GO:0015074//DNA integration`biological_process`The process in which a DNA segment is incorporated into another, usually larger, DNA molecule such as a chromosome. [GOC:mah];GO:0042575//DNA polymerase complex`cellular_component`A protein complex that possesses DNA polymeras…	K06461//ITGAM, CD11b`integrin alpha M	ko04145//Phagosome`Cellular Processes`Transport and catabolism	-	KMQ86187.1//retroelement polyprotein`[Lasius niger]	PF00078.32//RVT_1`Reverse transcriptase (RNA-dependent DNA polymerase);PF17919.6//RT_RNaseH_2`RNase H-like domain found in reverse transcriptase;PF17917.6//RT_RNaseH`RNase H-like domain found in reverse transcriptase;PF17921.6//Integrase_H2C2`Integrase zinc binding domain	zf-C2H2//https://guolab.wchscu.cn/AnimalTFDB4/#/detail/TF/Chelonoidis_abingdonii/zf-C2H2	tr|A0A0J7K739|A0A0J7K739_LASNI//RNA-directed DNA polymerase {ECO:0000256|ARBA:ARBA00012493} EC=2.7.7.49 {ECO:0000256|ARBA:ARBA00012493} OS=Lasius niger (Black garden ant) ORFNames=RF55_14910 {ECO:0000313|EMBL:KMQ86187.1} PE=4
Unigene7131	DsCPEB2	DsGFP	-1.84581	2.88413	0.000362084	0.0569935	2.33	7.76	Down	-	GO:0016787//hydrolase activity`molecular_function`Catalysis of the hydrolysis of various bonds, e.g. C-O, C-N, C-C, phosphoric anhydride bonds, etc. [ISBN:0198506732];GO:0101030//tRNA-guanine transglycosylation`biological_process`The modification of a tRNA anticodon loop by replacing guanine with queuonine. Reaction is tRNA guanine + queuine = tRNA queuine + guanine. [GOC:PomBase, GOC:vw, PMID:24…	-	-	-	XP_028167325.1//queuosine salvage protein`[Ostrinia furnacalis]	PF10343.14//Q_salvage`Queuosine salvage protein	-	tr|A0A9N9RI90|A0A9N9RI90_9NEOP//Queuosine 5'-phosphate N-glycosylase/hydrolase {ECO:0000256|ARBA:ARBA00035306, ECO:0000256|RuleBase:RU365002} EC=3.2.2.- {ECO:0000256|RuleBase:RU365002} Queuosine-nucleotide N-glycosylase/hydrolase {ECO:0000256|ARBA:ARBA00035393, ECO:0000256|RuleBase:RU365002} OS=Diatraea saccharalis (sugarcane borer) ORFNames=DIATSA_LOCUS14024 {ECO:0000313|EMBL:CAG9796875.1} PE=3
Unigene34726	DsCPEB2	DsGFP	-1.90863	2.41663	0.000392154	0.0605042	49.83	178.62	Down	-	-	-	-	-	-	-	-	-
Unigene4703	DsCPEB2	DsGFP	-1.81946	2.76409	0.000453904	0.0675911	1.68	5.29	Down	-	GO:0022857//transmembrane transporter activity`molecular_function`Enables the transfer of a substance, usually a specific substance or a group of related substances, from one side of a membrane to the other. [GOC:jid, GOC:mtg_transport, ISBN:0815340729];GO:0016020//membrane`cellular_component`A lipid bilayer along with all the proteins and protein complexes embedded in it and attached to it. [GOC…	K08202//SLC22A4_5, OCTN`MFS transporter, OCT family, solute carrier family 22 (organic cation transporter), member 4/5	-	-	XP_028169708.1//organic cation transporter protein-like`[Ostrinia furnacalis]	PF00083.29//Sugar_tr`Sugar (and other) transporter;PF07690.21//MFS_1`Major Facilitator Superfamily	-	tr|A0A9N9R719|A0A9N9R719_9NEOP//Major facilitator superfamily (MFS) profile domain-containing protein {ECO:0000259|PROSITE:PS50850} OS=Diatraea saccharalis (sugarcane borer) ORFNames=DIATSA_LOCUS8455 {ECO:0000313|EMBL:CAG9790803.1} PE=4
Unigene14291	DsCPEB2	DsGFP	-1.91719	2.23968	0.000455436	0.0675911	4.17	14.56	Down	-	-	-	-	-	-	-	-	-
Unigene21338	DsCPEB2	DsGFP	-1.89467	2.22229	0.000531977	0.0782056	11.79	39.7	Down	-	-	-	-	-	-	-	-	-
Unigene10813	DsCPEB2	DsGFP	-1.77441	2.89987	0.000585218	0.0844394	6.7	17.25	Down	-	GO:0006749//glutathione metabolic process`biological_process`The chemical reactions and pathways involving glutathione, the tripeptide glutamylcysteinylglycine, which acts as a coenzyme for some enzymes and as an antioxidant in the protection of sulfhydryl groups in enzymes and other proteins; it has a specific role in the reduction of hydrogen peroxide (H2O2) and oxidized ascorbate, and it parti…	K04097//HPGDS`prostaglandin-H2 D-isomerase / glutathione transferase [EC:5.3.99.2 2.5.1.18]	ko01100//Metabolic pathways`Metabolism`Global and overview maps;ko00590//Arachidonic acid metabolism`Metabolism`Lipid metabolism;ko00480//Glutathione metabolism`Metabolism`Metabolism of other amino acids;ko00980//Metabolism of xenobiotics by cytochrome P450`Metabolism`Xenobiotics biodegradation and metabolism;ko00982//Drug metabolism - cytochrome P450`Metabolism`Xenobiotics biodegradation and met…	-	AWX68898.1//glutathione S-transferase siama 3`[Heortia vitessoides]	PF02798.25//GST_N`Glutathione S-transferase, N-terminal domain	-	tr|A0A3G1RJ86|A0A3G1RJ86_9NEOP//glutathione transferase {ECO:0000256|ARBA:ARBA00012452} EC=2.5.1.18 {ECO:0000256|ARBA:ARBA00012452} OS=Heortia vitessoides PE=2
Unigene5636	DsCPEB2	DsGFP	-1.90246	2.01798	0.000598636	0.0855829	0.99	3.4	Down	-	GO:0005634//nucleus`cellular_component`A membrane-bounded organelle of eukaryotic cells in which chromosomes are housed and replicated. In most cells, the nucleus contains all of the cell's chromosomes except the organellar chromosomes, and is the site of RNA synthesis and processing. In some species, or in specialized cell types, RNA metabolism or DNA replication may be absent. [GOC:go_curators]…	K09237//TTK`tramtrack	ko04013//MAPK signaling pathway - fly`Environmental Information Processing`Signal transduction	-	CAH2979720.1//unnamed protein product`[Chilo suppressalis]	PF00651.36//BTB`BTB/POZ domain;PF05225.21//HTH_psq`helix-turn-helix, Psq domain	ZBTB//https://guolab.wchscu.cn/AnimalTFDB4/#/detail/TF/Drosophila_melanogaster/ZBTB	tr|A0A8J9YBK0|A0A8J9YBK0_9NEOP//Uncharacterized protein {ECO:0000313|EMBL:CAH0721736.1} Fragment OS=Brenthis ino (lesser marbled fritillary) ORFNames=BINO364_LOCUS7796 {ECO:0000313|EMBL:CAH0721736.1} PE=4
Unigene21415	DsCPEB2	DsGFP	-1.88281	2.04747	0.00065815	0.0932359	11.51	34.37	Down	-	-	-	-	-	-	-	-	-
Unigene11373	DsCPEB2	DsGFP	-1.74298	2.92109	0.000683002	0.0958848	6.45	19.57	Down	-	-	-	-	-	XP_049871104.1//uncharacterized protein LOC126370298`[Pectinophora gossypiella]	PF11901.13//DM9`DM9 repeat	-	tr|A0A1E1W2N2|A0A1E1W2N2_PECGO//Farnesoic acid O-methyl transferase domain-containing protein {ECO:0008006|Google:ProtNLM} Fragment OS=Pectinophora gossypiella (Cotton pink bollworm) (Depressaria gossypiella) ORFNames=g.11821 {ECO:0000313|EMBL:JAT81235.1} PE=4
Unigene13054	DsCPEB2	DsGFP	-1.89684	1.87101	0.0007033	0.0978529	3.23	9.46	Down	-	-	-	-	-	-	-	-	-
Unigene16281	DsCPEB2	DsGFP	-1.79739	2.18649	0.00099468	0.132479	5.71	18.43	Down	-	-	-	-	-	-	-	-	-
Unigene10518	DsCPEB2	DsGFP	-1.7682	2.23855	0.00114582	0.1472	2.6	8.03	Down	-	-	K08059//IFI30, GILT`interferon, gamma-inducible protein 30	-	-	XP_028156244.1//GILT-like protein 2 isoform X1`[Ostrinia furnacalis]	PF03227.21//GILT`Gamma interferon inducible lysosomal thiol reductase (GILT)	-	tr|A0AAD7Z2N1|A0AAD7Z2N1_MYTSE//Uncharacterized protein {ECO:0000313|EMBL:KAJ8735511.1} OS=Mythimna separata (Oriental armyworm) (Pseudaletia separata) ORFNames=PYW07_007131 {ECO:0000313|EMBL:KAJ8735511.1} PE=4
Unigene1771	DsCPEB2	DsGFP	-1.59696	3.92908	0.001148	0.1472	2.26	6.28	Down	-	GO:0005737//cytoplasm`cellular_component`The contents of a cell excluding the plasma membrane and nucleus, but including other subcellular structures. [ISBN:0198547684];GO:0016787//hydrolase activity`molecular_function`Catalysis of the hydrolysis of various bonds, e.g. C-O, C-N, C-C, phosphoric anhydride bonds, etc. [ISBN:0198506732];GO:0004312//fatty acid synthase activity`molecular_function`Cat…	K00665//FASN`fatty acid synthase, animal type [EC:2.3.1.85]	ko01100//Metabolic pathways`Metabolism`Global and overview maps;ko01212//Fatty acid metabolism`Metabolism`Global and overview maps;ko00061//Fatty acid biosynthesis`Metabolism`Lipid metabolism	-	UEN71130.1//fatty acid synthase 2`[Glyphodes pyloalis]	PF21149.2//FAS_pseudo-KR`Fatty acid synthase, pseudo-KR domain;PF00107.31//ADH_zinc_N`Zinc-binding dehydrogenase;PF13602.11//ADH_zinc_N_2`Zinc-binding dehydrogenase;PF08659.15//KR`KR domain;PF00550.30//PP-binding`Phosphopantetheine attachment site;PF00975.25//Thioesterase`Thioesterase domain	-	tr|A0A9P0BNE5|A0A9P0BNE5_CHRIL//Fatty acid synthase {ECO:0000256|ARBA:ARBA00018769} EC=1.1.1.100 {ECO:0000256|ARBA:ARBA00012948} EC=1.3.1.39 {ECO:0000256|ARBA:ARBA00012004} EC=2.3.1.41 {ECO:0000256|ARBA:ARBA00013191} EC=2.3.1.85 {ECO:0000256|ARBA:ARBA00012873} EC=3.1.2.14 {ECO:0000256|ARBA:ARBA00012480} OS=Chrysodeixis includens (Soybean looper) (Pseudoplusia includens) ORFNames=CINC_LOCUS2259 {E…
Unigene15735	DsCPEB2	DsGFP	-1.58063	4.35487	0.00115244	0.1472	27.32	75.75	Down	-	-	-	-	-	-	-	-	-
Unigene12245	DsCPEB2	DsGFP	-1.75671	2.22987	0.00123505	0.152809	3.3	10.31	Down	-	-	-	-	-	-	-	-	-
Unigene8401	DsCPEB2	DsGFP	-1.53723	5.67305	0.00124392	0.152809	23.12	61.68	Down	-	-	-	-	-	CAH0767087.1//unnamed protein product`[Diatraea saccharalis]	-	-	tr|A0A9P0CAQ5|A0A9P0CAQ5_9NEOP//Uncharacterized protein {ECO:0000313|EMBL:CAH0767087.1} OS=Diatraea saccharalis (sugarcane borer) ORFNames=DIATSA_LOCUS13955 {ECO:0000313|EMBL:CAH0767087.1} PE=4
Unigene13020	DsCPEB2	DsGFP	-1.8021	1.84806	0.00124538	0.152809	3.49	14.64	Down	-	GO:0007007//inner mitochondrial membrane organization`biological_process`A process that is carried out at the cellular level which results in the assembly, arrangement of constituent parts, or disassembly of the mitochondrial inner membrane. [GOC:ai, GOC:dph, GOC:jl, GOC:mah];GO:0061617//MICOS complex`cellular_component`Mitochondrial inner membrane complex involved in maintenance of crista juncti…	K17563//CHCHD3`MICOS complex subunit MIC19	-	-	XP_028156025.1//MICOS complex subunit MIC25-like`[Ostrinia furnacalis]	-	-	tr|A0A2A4K298|A0A2A4K298_HELVI//CHCH domain-containing protein {ECO:0008006|Google:ProtNLM} OS=Heliothis virescens (Tobacco budworm moth) ORFNames=B5V51_4318 {ECO:0000313|EMBL:PCG78385.1} PE=4
Unigene20864	DsCPEB2	DsGFP	-1.58736	3.73653	0.00135067	0.162235	35.02	98.41	Down	-	-	-	-	-	-	-	-	-
Unigene5192	DsCPEB2	DsGFP	-1.73523	2.1771	0.00145315	0.171819	1.47	3.73	Down	-	-	-	-	-	-	-	-	-
Unigene18851	DsCPEB2	DsGFP	-1.83572	1.55036	0.00148861	0.173511	5.67	19.12	Down	-	-	-	-	-	-	-	-	-
Unigene7059	DsCPEB2	DsGFP	-1.55842	3.92073	0.00149204	0.173511	5.54	15.03	Down	-	GO:0016705//oxidoreductase activity, acting on paired donors, with incorporation or reduction of molecular oxygen`molecular_function`Catalysis of an oxidation-reduction (redox) reaction in which hydrogen or electrons are transferred from each of two donors, and molecular oxygen is reduced or incorporated into a donor. [EC:1.14.-.-]	K14999//CYP6`cytochrome P450 family 6 [EC:1.14.-.-]	-	-	AJN91178.1//cytochrome P450 monooxygenase CYP321F5`[Cnaphalocrocis medinalis]	PF00067.27//p450`Cytochrome P450	-	tr|A0A0C5BXF0|A0A0C5BXF0_CNAME//unspecific monooxygenase {ECO:0000256|ARBA:ARBA00012109} EC=1.14.14.1 {ECO:0000256|ARBA:ARBA00012109} OS=Cnaphalocrocis medinalis (Rice leaffolder moth) PE=2
Unigene3568	DsCPEB2	DsGFP	-1.53986	4.29404	0.00154373	0.178192	5.28	15.94	Down	-	GO:0051119//sugar transmembrane transporter activity`molecular_function`Enables the transfer of a sugar from one side of a membrane to the other. A sugar is any member of a class of sweet, water-soluble, crystallizable carbohydrates, which are the monosaccharides and smaller oligosaccharides. [GOC:ai, GOC:mtg_transport, ISBN:0815340729];GO:0005886//plasma membrane`cellular_component`The membrane …	K14258//TRET1`facilitated trehalose transporter	-	-	RVE46762.1//hypothetical protein evm_008546`[Chilo suppressalis]	PF00083.29//Sugar_tr`Sugar (and other) transporter;PF07690.21//MFS_1`Major Facilitator Superfamily	-	tr|A0A9N9RC40|A0A9N9RC40_9NEOP//Major facilitator superfamily (MFS) profile domain-containing protein {ECO:0000259|PROSITE:PS50850} OS=Diatraea saccharalis (sugarcane borer) ORFNames=DIATSA_LOCUS12044 {ECO:0000313|EMBL:CAG9794691.1} PE=3
Unigene5773	DsCPEB2	DsGFP	-1.70984	2.19465	0.00167007	0.191358	1.26	3.8	Down	-	GO:0006633//fatty acid biosynthetic process`biological_process`The chemical reactions and pathways resulting in the formation of a fatty acid, any of the aliphatic monocarboxylic acids that can be liberated by hydrolysis from naturally occurring fats and oils. Fatty acids are predominantly straight-chain acids of 4 to 24 carbon atoms, which may be saturated or unsaturated; branched fatty acids an…	K00665//FASN`fatty acid synthase, animal type [EC:2.3.1.85]	ko01100//Metabolic pathways`Metabolism`Global and overview maps;ko01212//Fatty acid metabolism`Metabolism`Global and overview maps;ko00061//Fatty acid biosynthesis`Metabolism`Lipid metabolism	-	UEN71130.1//fatty acid synthase 2`[Glyphodes pyloalis]	PF00698.26//Acyl_transf_1`Acyl transferase domain;PF21089.2//PKS_DH_N`Polyketide synthase dehydratase domain	-	tr|A0A0F6Q2M8|A0A0F6Q2M8_HELAU//Fatty acid synthase {ECO:0000256|ARBA:ARBA00018769} EC=1.1.1.100 {ECO:0000256|ARBA:ARBA00012948} EC=1.3.1.39 {ECO:0000256|ARBA:ARBA00012004} EC=2.3.1.41 {ECO:0000256|ARBA:ARBA00013191} EC=2.3.1.85 {ECO:0000256|ARBA:ARBA00012873} EC=3.1.2.14 {ECO:0000256|ARBA:ARBA00012480} Fragment OS=Helicoverpa assulta (Oriental tobacco budworm) (Heliothis assulta) PE=2
Unigene4890	DsCPEB2	DsGFP	-1.48822	5.57014	0.00174562	0.195698	58.47	199.26	Down	-	-	-	-	-	-	-	-	-
Unigene9244	DsCPEB2	DsGFP	-1.48207	5.28574	0.00186379	0.204531	20.53	52.87	Down	-	-	-	-	-	-	-	-	-
Unigene6678	DsCPEB2	DsGFP	-1.46678	5.96477	0.00195419	0.211473	29.16	76.87	Down	-	GO:0004784//superoxide dismutase activity`molecular_function`Catalysis of the reaction: 2 superoxide + 2 H+ = O2 + hydrogen peroxide. [EC:1.15.1.1, GOC:vw, PMID:15064408]	K04565//SOD1`superoxide dismutase, Cu-Zn family [EC:1.15.1.1]	ko04146//Peroxisome`Cellular Processes`Transport and catabolism;ko04213//Longevity regulating pathway - multiple species`Organismal Systems`Aging	-	XP_028171973.1//superoxide dismutase [Cu-Zn]-like`[Ostrinia furnacalis]	PF00080.25//Sod_Cu`Copper/zinc superoxide dismutase (SODC)	-	tr|A0A2S0RQQ0|A0A2S0RQQ0_CHISP//Superoxide dismutase [Cu-Zn] {ECO:0000256|RuleBase:RU000393} EC=1.15.1.1 {ECO:0000256|RuleBase:RU000393} OS=Chilo suppressalis (Asiatic rice borer moth) PE=2
Unigene6035	DsCPEB2	DsGFP	-1.49499	4.48225	0.00197525	0.212278	8.61	23.19	Down	-	-	-	-	-	-	-	-	-
Unigene15714	DsCPEB2	DsGFP	-1.7063	1.86962	0.00211038	0.225247	4.53	14.88	Down	-	-	-	-	-	-	-	-	-
Unigene19616	DsCPEB2	DsGFP	-1.56088	3.06638	0.00215382	0.22832	18.87	51.94	Down	-	-	-	-	-	-	-	-	-
Unigene7506	DsCPEB2	DsGFP	-1.45484	5.44946	0.00222768	0.23289	63.95	79.32	Down	-	-	-	-	-	-	-	-	-
Unigene12500	DsCPEB2	DsGFP	-1.75607	1.54982	0.00228832	0.23289	2.11	6.61	Down	-	-	-	-	-	-	-	-	-
Unigene16041	DsCPEB2	DsGFP	-1.43302	7.23274	0.00229867	0.23289	313.73	776.38	Down	-	-	-	-	-	-	-	-	-
Unigene1419	DsCPEB2	DsGFP	-1.4897	3.76553	0.00239358	0.239097	1.93	5	Down	-	GO:0030838//positive regulation of actin filament polymerization`biological_process`Any process that activates or increases the frequency, rate or extent of actin polymerization. [GOC:mah];GO:0005829//cytosol`cellular_component`The part of the cytoplasm that does not contain organelles but which does contain other particulate matter, such as protein complexes. [GOC:hjd, GOC:jl];GO:0051017//actin …	K05627//BAIAP2, IRSP53`BAI1-associated protein 2	-	-	XP_028168394.1//uncharacterized protein LOC114358591 isoform X2`[Ostrinia furnacalis]	PF08397.16//IMD`IRSp53/MIM homology domain;PF00018.33//SH3_1`SH3 domain;PF14604.11//SH3_9`Variant SH3 domain	-	tr|A0A6J1WDT9|A0A6J1WDT9_GALME//Uncharacterized protein LOC113511946 {ECO:0000313|RefSeq:XP_026751479.1, ECO:0000313|RefSeq:XP_031765181.1} OS=Galleria mellonella (Greater wax moth) ECO:0000313|RefSeq:XP_031765181.1} PE=4
Unigene12284	DsCPEB2	DsGFP	-1.76405	1.43515	0.00243288	0.241475	2.3	7.48	Down	-	-	-	-	-	-	-	-	-
Unigene33202	DsCPEB2	DsGFP	-1.43447	5.45108	0.00255888	0.250213	465.73	1199.68	Down	-	-	-	-	-	-	-	-	-
Unigene3722	DsCPEB2	DsGFP	-1.44978	4.58786	0.00256909	0.250213	7.2	18.51	Down	-	GO:0022857//transmembrane transporter activity`molecular_function`Enables the transfer of a substance, usually a specific substance or a group of related substances, from one side of a membrane to the other. [GOC:jid, GOC:mtg_transport, ISBN:0815340729];GO:0016020//membrane`cellular_component`A lipid bilayer along with all the proteins and protein complexes embedded in it and attached to it. [GOC…	K12301//SLC17A5`MFS transporter, ACS family, solute carrier family 17 (sodium-dependent inorganic phosphate cotransporter), member 5	ko04142//Lysosome`Cellular Processes`Transport and catabolism	-	XP_028173316.1//putative inorganic phosphate cotransporter isoform X2`[Ostrinia furnacalis]	PF07690.21//MFS_1`Major Facilitator Superfamily	-	tr|A0A9N9QZ39|A0A9N9QZ39_9NEOP//Inorganic phosphate cotransporter {ECO:0008006|Google:ProtNLM} OS=Diatraea saccharalis (sugarcane borer) ORFNames=DIATSA_LOCUS4434 {ECO:0000313|EMBL:CAG9786486.1} PE=4
Unigene5622	DsCPEB2	DsGFP	-1.62395	2.13087	0.00285086	0.270884	1.24	3.56	Down	-	GO:2001235//positive regulation of apoptotic signaling pathway`biological_process`Any process that activates or increases the frequency, rate or extent of apoptotic signaling pathway. [GOC:mtg_apoptosis];GO:0005615//extracellular space`cellular_component`That part of a multicellular organism outside the cells proper, usually taken to be outside the plasma membranes, and occupied by fluid. [ISBN:0…	K01365//CTSL`cathepsin L [EC:3.4.22.15]	ko04145//Phagosome`Cellular Processes`Transport and catabolism;ko04142//Lysosome`Cellular Processes`Transport and catabolism;ko04140//Autophagy - animal`Cellular Processes`Transport and catabolism	-	XP_028160645.1//cathepsin L1-like`[Ostrinia furnacalis]	PF08246.17//Inhibitor_I29`Cathepsin propeptide inhibitor domain (I29);PF00112.28//Peptidase_C1`Papain family cysteine protease	-	tr|A0A8R2G8S6|A0A8R2G8S6_BOMMO//Cathepsin L-like proteinase {ECO:0008006|Google:ProtNLM} OS=Bombyx mori (Silk moth) Name=778511 {ECO:0000313|EnsemblMetazoa:XP_012546484.1} PE=3
Unigene5586	DsCPEB2	DsGFP	-1.4032	6.34391	0.00291843	0.273963	48.17	117.02	Down	-	-	-	-	-	-	-	-	-
Unigene7082	DsCPEB2	DsGFP	-1.45396	3.75027	0.00301211	0.279391	5.82	13.62	Down	-	GO:0006508//proteolysis`biological_process`The hydrolysis of proteins into smaller polypeptides and/or amino acids by cleavage of their peptide bonds. [GOC:bf, GOC:mah]	K20677//HAYAN`serine protease Hayan [EC:3.4.21.-]	-	-	XP_028170326.1//transmembrane protease serine 9-like`[Ostrinia furnacalis]	PF00089.31//Trypsin`Trypsin	-	tr|Q5MPC5|Q5MPC5_MANSE//Hemolymph proteinase 9 {ECO:0000313|EMBL:AAV91007.1} OS=Manduca sexta (Tobacco hawkmoth) (Tobacco hornworm) PE=2
Unigene11929	DsCPEB2	DsGFP	-1.38059	9.97035	0.00316505	0.289594	4188.29	10236.1	Down	-	-	-	-	-	-	-	-	-
Unigene7048	DsCPEB2	DsGFP	-1.4239	4.40366	0.00317786	0.289594	17.35	34.9	Down	-	-	-	-	-	-	-	-	-
Unigene4967	DsCPEB2	DsGFP	-1.63034	1.85795	0.00323608	0.293185	0.93	2.65	Down	-	GO:0035249//synaptic transmission, glutamatergic`biological_process`The vesicular release of glutamate from a presynapse, across a chemical synapse, the subsequent activation of glutamate receptors at the postsynapse of a target cell (neuron, muscle, or secretory cell) and the effects of this activation on the postsynaptic membrane potential and ionic composition of the postsynaptic cytosol. This…	K05313//GRIN`glutamate receptor, ionotropic, invertebrate	-	-	ALT31619.1//ionotropic receptor 1, partial`[Cnaphalocrocis medinalis]	PF10613.14//Lig_chan-Glu_bd`Ligated ion channel L-glutamate- and glycine-binding site;PF00497.25//SBP_bac_3`Bacterial extracellular solute-binding proteins, family 3;PF00060.31//Lig_chan`Ligand-gated ion channel	zf-LITAF-like//https://guolab.wchscu.cn/AnimalTFDB4/#/detail/TF/Caenorhabditis_elegans/zf-LITAF-like	tr|A0A0U3BYI2|A0A0U3BYI2_CNAME//Ionotropic receptor 1 {ECO:0000313|EMBL:ALT31619.1} Fragment OS=Cnaphalocrocis medinalis (Rice leaffolder moth) Name=ir1 {ECO:0000313|EMBL:ALT31619.1} PE=2
Unigene9470	DsCPEB2	DsGFP	-1.41288	4.43556	0.00343085	0.309034	13.95	52.12	Down	-	-	-	-	-	-	-	-	-
Unigene18470	DsCPEB2	DsGFP	-1.60327	1.92301	0.00360575	0.3216	7.11	20.14	Down	-	-	-	-	-	-	-	-	-
Unigene8670	DsCPEB2	DsGFP	-1.50788	2.63075	0.00361163	0.3216	2.91	10.24	Down	-	-	-	-	-	-	-	-	-
Unigene3340	DsCPEB2	DsGFP	-1.39957	4.28848	0.00371605	0.32716	7.06	17.2	Down	-	GO:0043266//regulation of potassium ion transport`biological_process`Any process that modulates the frequency, rate or extent of the directed movement of potassium ions (K+) into, out of or within a cell, or between cells, by means of some agent such as a transporter or pore. [GOC:jl];GO:0015459//potassium channel regulator activity`molecular_function`Binds to and modulates the activity of a pota…	K26151//MFSD11`MFS transporter, NAG-T family, sugar:H+ symporter	-	-	XP_028156746.1//UNC93-like protein`[Ostrinia furnacalis]	PF05978.21//UNC-93`Ion channel regulatory protein UNC-93;PF07690.21//MFS_1`Major Facilitator Superfamily	-	tr|A0A9N9WBZ5|A0A9N9WBZ5_9NEOP//UNC93-like protein {ECO:0008006|Google:ProtNLM} OS=Diatraea saccharalis (sugarcane borer) ORFNames=DIATSA_LOCUS4802 {ECO:0000313|EMBL:CAG9786874.1} PE=3
Unigene9589	DsCPEB2	DsGFP	-1.42936	3.44784	0.00398577	0.345057	6.18	15.34	Down	-	GO:0006508//proteolysis`biological_process`The hydrolysis of proteins into smaller polypeptides and/or amino acids by cleavage of their peptide bonds. [GOC:bf, GOC:mah]	K20671//PSH`serine protease persephone [EC:3.4.21.-]	ko04624//Toll and Imd signaling pathway`Organismal Systems`Immune system	-	XP_028160876.1//serine protease persephone-like`[Ostrinia furnacalis]	PF00089.31//Trypsin`Trypsin	-	tr|I3UII7|I3UII7_CHISP//Trypsin-like proteinase {ECO:0000313|EMBL:AFK64825.1} OS=Chilo suppressalis (Asiatic rice borer moth) PE=2
Unigene26947	DsCPEB2	DsGFP	-1.57356	1.90134	0.00428918	0.363545	20.07	56.79	Down	-	-	-	-	-	-	-	-	-
Unigene8510	DsCPEB2	DsGFP	-1.64024	1.52116	0.00429264	0.363545	1.56	5.46	Down	-	GO:0042302//structural constituent of cuticle`molecular_function`The action of a molecule that contributes to the structural integrity of a cuticle. [GOC:jl];GO:0005615//extracellular space`cellular_component`That part of a multicellular organism outside the cells proper, usually taken to be outside the plasma membranes, and occupied by fluid. [ISBN:0198547684];GO:0031012//extracellular matrix`ce…	-	-	-	XP_011568234.1//cuticle protein 19`[Plutella xylostella]	PF00379.28//Chitin_bind_4`Insect cuticle protein	-	tr|A0A8S4GF91|A0A8S4GF91_PLUXY//(diamondback moth) hypothetical protein {ECO:0000313|EMBL:CAG9138481.1} OS=Plutella xylostella (Diamondback moth) (Plutella maculipennis) ORFNames=PLXY2_LOCUS16711 {ECO:0000313|EMBL:CAG9138481.1} PE=4
Unigene29945	DsCPEB2	DsGFP	-1.33381	7.49702	0.00441878	0.372205	1894.86	4426.62	Down	-	-	-	-	-	-	-	-	-
Unigene14545	DsCPEB2	DsGFP	-1.44179	3.05074	0.00448151	0.375459	9.88	24.88	Down	-	-	-	-	-	-	-	-	-
Unigene11256	DsCPEB2	DsGFP	-1.62235	1.56258	0.00456	0.378909	2.16	5.76	Down	-	-	-	-	-	-	-	-	-
Unigene7280	DsCPEB2	DsGFP	-1.38599	3.92961	0.00457198	0.378909	7.03	16.59	Down	-	GO:0005811//lipid droplet`cellular_component`An intracellular non-membrane-bounded organelle comprising a matrix of coalesced lipids surrounded by a phospholipid monolayer. May include associated proteins. [GOC:mah, GOC:tb];GO:0009247//glycolipid biosynthetic process`biological_process`The chemical reactions and pathways resulting in the formation of glycolipid, a class of 1,2-di-O-acylglycerols …	-	-	-	XP_028173777.1//saccharopine dehydrogenase-like oxidoreductase`[Ostrinia furnacalis]	PF03435.23//Sacchrp_dh_NADP`Saccharopine dehydrogenase NADP binding domain	-	tr|A0A9N9R0L5|A0A9N9R0L5_9NEOP//Saccharopine dehydrogenase NADP binding domain-containing protein {ECO:0000259|Pfam:PF03435} OS=Diatraea saccharalis (sugarcane borer) ORFNames=DIATSA_LOCUS5063 {ECO:0000313|EMBL:CAG9787158.1} PE=3
Unigene5392	DsCPEB2	DsGFP	-1.41215	3.28353	0.00459563	0.378909	3.5	8.4	Down	-	-	-	-	-	CAG9791341.1//unnamed protein product`[Diatraea saccharalis]	-	-	tr|A0A9N9WG02|A0A9N9WG02_9NEOP//Uncharacterized protein {ECO:0000313|EMBL:CAG9791341.1} OS=Diatraea saccharalis (sugarcane borer) ORFNames=DIATSA_LOCUS8961 {ECO:0000313|EMBL:CAG9791341.1} PE=4
Unigene4473	DsCPEB2	DsGFP	-1.55022	1.96451	0.00469694	0.385224	0.97	2.61	Down	-	GO:0061564//axon development`biological_process`The progression of an axon over time. Covers axonogenesis (de novo generation of an axon) and axon regeneration (regrowth), as well as processes pertaining to the progression of the axon over time (fasciculation and defasciculation). [GOC:dph, GOC:pg, GOC:pr];GO:0007423//sensory organ development`biological_process`The process whose specific outcome…	K08040//BHLHB8, MIST1`class B basic helix-loop-helix protein 8	-	-	KAG6442351.1//hypothetical protein O3G_MSEX002319`[Manduca sexta]	PF00010.31//HLH`Helix-loop-helix DNA-binding domain	bHLH//https://guolab.wchscu.cn/AnimalTFDB4/#/detail/TF/Otolemur_garnettii/bHLH	tr|A0A921YMW1|A0A921YMW1_MANSE//BHLH domain-containing protein {ECO:0000259|PROSITE:PS50888} OS=Manduca sexta (Tobacco hawkmoth) (Tobacco hornworm) ORFNames=O3G_MSEX002319 {ECO:0000313|EMBL:KAG6442351.1} PE=4
Unigene6475	DsCPEB2	DsGFP	-1.40335	3.29169	0.00484601	0.395368	3.53	8.6	Down	-	GO:0046680//response to DDT`biological_process`Any process that results in a change in state or activity of a cell or an organism (in terms of movement, secretion, enzyme production, gene expression, etc.) as a result of a DDT stimulus. DDT, dichlorodiphenyltrichloroethane, is a chlorinated hydrocarbon pesticide moderately toxic to humans and other animals. [ISBN:0721662544]	K14999//CYP6`cytochrome P450 family 6 [EC:1.14.-.-]	-	-	AJN91172.1//cytochrome P450 monooxygenase CYP6AE76`[Cnaphalocrocis medinalis]	PF00067.27//p450`Cytochrome P450	-	tr|A0A0C5CGV6|A0A0C5CGV6_CNAME//unspecific monooxygenase {ECO:0000256|ARBA:ARBA00012109} EC=1.14.14.1 {ECO:0000256|ARBA:ARBA00012109} OS=Cnaphalocrocis medinalis (Rice leaffolder moth) PE=2
Unigene17785	DsCPEB2	DsGFP	-1.6369	1.34185	0.00502607	0.403718	4.21	12.22	Down	-	-	-	-	-	-	-	-	-
Unigene10634	DsCPEB2	DsGFP	-1.3517	4.35841	0.00509053	0.406799	14.11	33.21	Down	-	-	-	-	-	CAG9790011.1//unnamed protein product`[Diatraea saccharalis]	-	-	tr|A0A9N9WES0|A0A9N9WES0_9NEOP//Lipoprotein {ECO:0008006|Google:ProtNLM} OS=Diatraea saccharalis (sugarcane borer) ORFNames=DIATSA_LOCUS7703 {ECO:0000313|EMBL:CAG9790011.1} PE=4
Unigene7874	DsCPEB2	DsGFP	-1.44038	2.67501	0.00530074	0.413334	2.76	6.91	Down	-	-	-	-	-	-	-	-	-
Unigene7130	DsCPEB2	DsGFP	-1.5191	2.05437	0.00530396	0.413334	1.54	4.07	Down	-	GO:0005737//cytoplasm`cellular_component`The contents of a cell excluding the plasma membrane and nucleus, but including other subcellular structures. [ISBN:0198547684];GO:0005634//nucleus`cellular_component`A membrane-bounded organelle of eukaryotic cells in which chromosomes are housed and replicated. In most cells, the nucleus contains all of the cell's chromosomes except the organellar chromo…	K09100//SIM`single-minded	-	-	XP_028160634.1//single-minded homolog 1 isoform X1`[Ostrinia furnacalis]	PF00989.30//PAS`PAS fold;PF14598.11//PAS_11`PAS domain;PF08447.17//PAS_3`PAS fold	bHLH//https://guolab.wchscu.cn/AnimalTFDB4/#/detail/TF/Latimeria_chalumnae/bHLH	tr|A0A6J1W911|A0A6J1W911_GALME//Single-minded homolog 1 isoform X2 {ECO:0000313|RefSeq:XP_026749420.1} OS=Galleria mellonella (Greater wax moth) Name=LOC113510170 {ECO:0000313|RefSeq:XP_026749420.1} PE=4
Unigene11955	DsCPEB2	DsGFP	-1.44297	2.58386	0.00533176	0.413334	4.79	12.02	Down	-	-	-	-	-	-	-	-	-
Unigene9896	DsCPEB2	DsGFP	-1.63558	1.27678	0.00533237	0.413334	1.42	3.61	Down	-	GO:0007283//spermatogenesis`biological_process`The developmental process by which male germ line stem cells self renew or give rise to successive cell types resulting in the development of a spermatozoa. [GOC:jid, ISBN:9780878933846, PMID:28073824, PMID:30990821]	-	-	-	XP_028175312.1//uncharacterized protein LOC114363708`[Ostrinia furnacalis]	PF13879.11//Hmw_CFAP97`Hemingway/CFA97	-	tr|A0A9N9N2N3|A0A9N9N2N3_9NEOP//Cilia- and flagella-associated protein 97 {ECO:0008006|Google:ProtNLM} OS=Diatraea saccharalis (sugarcane borer) ORFNames=DIATSA_LOCUS749 {ECO:0000313|EMBL:CAG9782501.1} PE=3
Unigene20691	DsCPEB2	DsGFP	-1.60078	1.4925	0.00535799	0.413334	7	19.85	Down	-	-	-	-	-	-	-	-	-
Unigene6409	DsCPEB2	DsGFP	-1.63412	1.20863	0.00567901	0.431688	0.71	2.02	Down	-	-	-	-	-	-	-	-	-
Unigene12035	DsCPEB2	DsGFP	-1.33969	4.23106	0.00573089	0.432502	16.3	37.72	Down	-	GO:0038023//signaling receptor activity`molecular_function`Receiving a signal and transmitting it in the cell to initiate a change in cell activity. A signal is a physical entity or change in state that is used to transfer information in order to trigger a response. [GOC:bf, GOC:signaling]	K06563//CLEC4L_M, DC-SIGN, CD209, CD299`C-type lectin domain family 4 member L/M	ko03260//Virion - Human immunodeficiency virus`Genetic Information Processing`Information processing in viruses;ko03265//Virion - Ebolavirus, Lyssavirus and Morbillivirus`Genetic Information Processing`Information processing in viruses;ko04145//Phagosome`Cellular Processes`Transport and catabolism	-	XP_028165510.1//C-type lectin lectoxin-Phi1-like isoform X2`[Ostrinia furnacalis]	PF00059.26//Lectin_C`Lectin C-type domain	-	tr|A0A096ZGW6|A0A096ZGW6_OSTFU//Lectin1 {ECO:0000313|EMBL:AIR96002.1} OS=Ostrinia furnacalis (Asian corn borer) Name=CTL1 {ECO:0000313|EMBL:AIR96002.1} PE=2
Unigene4840	DsCPEB2	DsGFP	-1.29238	7.66475	0.00574522	0.432502	64.12	143.81	Down	-	GO:0006636//unsaturated fatty acid biosynthetic process`biological_process`The chemical reactions and pathways resulting in the formation of an unsaturated fatty acid, any fatty acid containing one or more double bonds between carbon atoms. [GOC:mah, MetaCyc:PWY-762, MetaCyc:PWY-782]	K00507//SCD, desC`stearoyl-CoA desaturase (Delta-9 desaturase) [EC:1.14.19.1]	ko01100//Metabolic pathways`Metabolism`Global and overview maps;ko01212//Fatty acid metabolism`Metabolism`Global and overview maps;ko01040//Biosynthesis of unsaturated fatty acids`Metabolism`Lipid metabolism;ko04212//Longevity regulating pathway - worm`Organismal Systems`Aging	-	XP_028172985.1//acyl-CoA Delta(11) desaturase-like`[Ostrinia furnacalis]	PF00487.29//FA_desaturase`Fatty acid desaturase	-	tr|Q95NQ5|Q95NQ5_OSTNU//Acyl-CoA delta-9 desaturase {ECO:0000313|EMBL:AAL29454.1} OS=Ostrinia nubilalis (European corn borer) (Pyralis nubilalis) PE=2
Unigene4897	DsCPEB2	DsGFP	-1.40765	2.91804	0.00583023	0.436791	3.35	10.06	Down	-	-	-	-	-	-	-	-	-
Unigene14394	DsCPEB2	DsGFP	-1.36232	3.56077	0.00599	0.44238	23.29	34.13	Down	-	-	-	-	-	-	-	-	-
Unigene4952	DsCPEB2	DsGFP	-1.27954	9.05033	0.00613446	0.450912	307.03	736.31	Down	-	-	-	-	-	XP_059062467.1//uncharacterized protein LOC131855241`[Achroia grisella]	-	-	tr|A0A9N9RCV8|A0A9N9RCV8_9NEOP//Uncharacterized protein {ECO:0000313|EMBL:CAG9794186.1} OS=Diatraea saccharalis (sugarcane borer) ORFNames=DIATSA_LOCUS11580 {ECO:0000313|EMBL:CAG9794186.1} PE=4
Unigene4056	DsCPEB2	DsGFP	-1.36114	3.33185	0.00623325	0.456022	2.7	6.17	Down	-	GO:0016020//membrane`cellular_component`A lipid bilayer along with all the proteins and protein complexes embedded in it and attached to it. [GOC:dos, GOC:mah, ISBN:0815316194]	-	-	-	KAF9798223.1//hypothetical protein SFRURICE_010821, partial`[Spodoptera frugiperda]	-	-	tr|A0A835G7B1|A0A835G7B1_SPOEX//Peptidase aspartic putative domain-containing protein {ECO:0008006|Google:ProtNLM} Fragment OS=Spodoptera exigua (Beet armyworm) (Noctua fulgens) ORFNames=HW555_012097 {ECO:0000313|EMBL:KAF9408123.1} PE=4
Unigene7731	DsCPEB2	DsGFP	-1.39607	2.85249	0.0062976	0.458289	3.13	7.6	Down	-	-	-	-	-	-	-	-	-
Unigene22248	DsCPEB2	DsGFP	-1.50156	1.88993	0.00632306	0.458289	12	31.74	Down	-	-	-	-	-	-	-	-	-
Unigene8886	DsCPEB2	DsGFP	-1.48682	1.99466	0.00648703	0.461586	2.07	5.66	Down	-	-	-	-	-	-	-	-	-
Unigene21157	DsCPEB2	DsGFP	-1.65762	1.08123	0.0065262	0.462262	10.35	31.26	Down	-	-	-	-	-	-	-	-	-
Unigene98	DsCPEB2	DsGFP	-1.26181	6.37082	0.00724587	0.500386	13.64	33.7	Down	-	GO:0071897//DNA biosynthetic process`biological_process`The biosynthetic process resulting in the formation of DNA. [GOC:mah];GO:0015074//DNA integration`biological_process`The process in which a DNA segment is incorporated into another, usually larger, DNA molecule such as a chromosome. [GOC:mah];GO:0016020//membrane`cellular_component`A lipid bilayer along with all the proteins and protein comp…	K06461//ITGAM, CD11b`integrin alpha M	ko04145//Phagosome`Cellular Processes`Transport and catabolism	-	XP_052744717.1//retrovirus-related Pol polyprotein from transposon 297 isoform X1`[Bicyclus anynana]	PF00078.32//RVT_1`Reverse transcriptase (RNA-dependent DNA polymerase);PF17919.6//RT_RNaseH_2`RNase H-like domain found in reverse transcriptase;PF17917.6//RT_RNaseH`RNase H-like domain found in reverse transcriptase;PF17921.6//Integrase_H2C2`Integrase zinc binding domain;PF00665.31//rve`Integrase core domain	-	tr|A0A8S4EYM7|A0A8S4EYM7_PLUXY//RNA-directed DNA polymerase {ECO:0000256|ARBA:ARBA00012493} EC=2.7.7.49 {ECO:0000256|ARBA:ARBA00012493} OS=Plutella xylostella (Diamondback moth) (Plutella maculipennis) ORFNames=PLXY2_LOCUS7199 {ECO:0000313|EMBL:CAG9120633.1} PE=4
Unigene8871	DsCPEB2	DsGFP	-1.29243	4.39461	0.00725708	0.500386	17.92	37.3	Down	-	-	-	-	-	-	-	-	-
Unigene4511	DsCPEB2	DsGFP	-1.33283	3.37879	0.00735988	0.503063	5.49	12.55	Down	-	-	-	-	-	-	-	-	-
Unigene6767	DsCPEB2	DsGFP	-1.26065	6.16346	0.00740415	0.503838	29.25	64.44	Down	-	-	-	-	-	-	-	-	-
Unigene15677	DsCPEB2	DsGFP	-1.458	1.97405	0.00761827	0.516154	5.72	14.58	Down	-	-	-	-	-	-	-	-	-
Unigene16944	DsCPEB2	DsGFP	-1.37589	2.58324	0.00778492	0.524317	10.41	25.09	Down	-	-	-	-	-	-	-	-	-
Unigene9187	DsCPEB2	DsGFP	-1.56417	1.22549	0.00780604	0.524317	1.13	3.08	Down	-	GO:0043005//neuron projection`cellular_component`A prolongation or process extending from a nerve cell, e.g. an axon or dendrite. [GOC:jl, PMID:3077060]	K06774//HNT`neurotrimin	-	-	XP_028174644.1//lachesin-like isoform X3`[Ostrinia furnacalis]	PF13927.11//Ig_3`Immunoglobulin domain;PF13895.11//Ig_2`Immunoglobulin domain;PF07679.21//I-set`Immunoglobulin I-set domain;PF00047.30//ig`Immunoglobulin domain	-	tr|A0A9N9R0Q8|A0A9N9R0Q8_9NEOP//Ig-like domain-containing protein {ECO:0000259|PROSITE:PS50835} OS=Diatraea saccharalis (sugarcane borer) ORFNames=DIATSA_LOCUS5130 {ECO:0000313|EMBL:CAG9787235.1} PE=4
Unigene5513	DsCPEB2	DsGFP	-1.50296	1.62837	0.00797675	0.533484	0.91	2.37	Down	-	GO:0071897//DNA biosynthetic process`biological_process`The biosynthetic process resulting in the formation of DNA. [GOC:mah];GO:0015074//DNA integration`biological_process`The process in which a DNA segment is incorporated into another, usually larger, DNA molecule such as a chromosome. [GOC:mah];GO:0042575//DNA polymerase complex`cellular_component`A protein complex that possesses DNA polymeras…	K21440//ANKRD50`ankyrin repeat domain-containing protein 50	-	-	KAG7299369.1//hypothetical protein JYU34_016304`[Plutella xylostella]	PF17921.6//Integrase_H2C2`Integrase zinc binding domain;PF00665.31//rve`Integrase core domain	-	tr|A0A8S4EN20|A0A8S4EN20_PLUXY//RNA-directed DNA polymerase {ECO:0000256|ARBA:ARBA00012493} EC=2.7.7.49 {ECO:0000256|ARBA:ARBA00012493} OS=Plutella xylostella (Diamondback moth) (Plutella maculipennis) ORFNames=PLXY2_LOCUS5912 {ECO:0000313|EMBL:CAG9116327.1} PE=4
Unigene13511	DsCPEB2	DsGFP	-1.3248	3.16185	0.00801728	0.533903	9.67	22.39	Down	-	-	-	-	-	-	-	-	-
Unigene3145	DsCPEB2	DsGFP	-1.253	5.31797	0.00815541	0.537731	10.28	21.91	Down	-	GO:0022857//transmembrane transporter activity`molecular_function`Enables the transfer of a substance, usually a specific substance or a group of related substances, from one side of a membrane to the other. [GOC:jid, GOC:mtg_transport, ISBN:0815340729];GO:0016020//membrane`cellular_component`A lipid bilayer along with all the proteins and protein complexes embedded in it and attached to it. [GOC…	K14258//TRET1`facilitated trehalose transporter	-	-	XP_028161603.1//facilitated trehalose transporter Tret1-like`[Ostrinia furnacalis]	PF07690.21//MFS_1`Major Facilitator Superfamily;PF00083.29//Sugar_tr`Sugar (and other) transporter	-	tr|A0A9P0C8T3|A0A9P0C8T3_9NEOP//Major facilitator superfamily (MFS) profile domain-containing protein {ECO:0000259|PROSITE:PS50850} OS=Diatraea saccharalis (sugarcane borer) ORFNames=DIATSA_LOCUS4600 {ECO:0000313|EMBL:CAH0751372.1} PE=4
Unigene19546	DsCPEB2	DsGFP	-1.54545	1.27615	0.00821279	0.537731	8.72	23.09	Down	-	-	-	-	-	-	-	-	-
Unigene14011	DsCPEB2	DsGFP	-1.58447	1.17299	0.0084334	0.547574	2.22	6.18	Down	-	-	-	-	-	-	-	-	-
Unigene8361	DsCPEB2	DsGFP	-1.2512	4.91815	0.00862801	0.549543	15.62	34.29	Down	-	-	-	-	-	XP_028175751.1//uncharacterized protein LOC114363979`[Ostrinia furnacalis]	-	-	tr|A0A8S3WHX5|A0A8S3WHX5_PARAO//(apollo) hypothetical protein {ECO:0000313|EMBL:CAG4960810.1} OS=Parnassius apollo (Apollo butterfly) (Papilio apollo) ORFNames=PAPOLLO_LOCUS6428 {ECO:0000313|EMBL:CAG4960810.1} PE=4
Unigene5479	DsCPEB2	DsGFP	-1.37704	2.3582	0.00863517	0.549543	1.62	3.87	Down	-	GO:0016020//membrane`cellular_component`A lipid bilayer along with all the proteins and protein complexes embedded in it and attached to it. [GOC:dos, GOC:mah, ISBN:0815316194]	K19370//DNAJC22`DnaJ homolog subfamily C member 22	-	-	RVE47413.1//hypothetical protein evm_007923`[Chilo suppressalis]	PF05154.21//TM2`TM2 domain;PF00226.36//DnaJ`DnaJ domain	-	tr|A0A9N9R4A7|A0A9N9R4A7_9NEOP//DnaJ homolog subfamily C member 22 {ECO:0000256|ARBA:ARBA00020945} OS=Diatraea saccharalis (sugarcane borer) ORFNames=DIATSA_LOCUS6790 {ECO:0000313|EMBL:CAG9789026.1} PE=4
Unigene17446	DsCPEB2	DsGFP	-1.60329	1.04227	0.00867532	0.549543	3.35	9.45	Down	-	-	-	-	-	-	-	-	-
Unigene14032	DsCPEB2	DsGFP	-1.60329	1.04227	0.00867532	0.549543	2.01	5.66	Down	-	-	-	-	-	-	-	-	-
Unigene7631	DsCPEB2	DsGFP	-1.42167	1.91086	0.00944828	0.584256	1.56	3.87	Down	-	GO:0005737//cytoplasm`cellular_component`The contents of a cell excluding the plasma membrane and nucleus, but including other subcellular structures. [ISBN:0198547684];GO:0004674//protein serine/threonine kinase activity`molecular_function`Catalysis of the reactions: ATP + protein serine = ADP + protein serine phosphate, and ATP + protein threonine = ADP + protein threonine phosphate. [GOC:bf, M…	K04429//TAO`thousand and one amino acid protein kinase [EC:2.7.11.1]	ko04010//MAPK signaling pathway`Environmental Information Processing`Signal transduction	-	XP_047999382.1//LOW QUALITY PROTEIN: serine/threonine-protein kinase Tao-like`[Leguminivora glycinivorella]	-	-	tr|A0A8S1AFA0|A0A8S1AFA0_ARCPL//non-specific serine/threonine protein kinase {ECO:0000256|ARBA:ARBA00012513} EC=2.7.11.1 {ECO:0000256|ARBA:ARBA00012513} OS=Arctia plantaginis (Wood tiger moth) (Phalaena plantaginis) APLA_LOCUS288 {ECO:0000313|EMBL:CAB3220438.1} PE=4
Unigene21129	DsCPEB2	DsGFP	-1.26525	3.84394	0.00961163	0.590716	45.99	103.4	Down	-	-	-	-	-	-	-	-	-
Unigene14165	DsCPEB2	DsGFP	-1.55899	1.15484	0.00962856	0.590716	2.27	6.21	Down	-	GO:0005737//cytoplasm`cellular_component`The contents of a cell excluding the plasma membrane and nucleus, but including other subcellular structures. [ISBN:0198547684];GO:0031409//pigment binding`molecular_function`Binding to a pigment, a general or particular coloring matter in living organisms, e.g. melanin. [GOC:mah];GO:0000302//response to reactive oxygen species`biological_process`Any proce…	K03098//APOD`apolipoprotein D and lipocalin family protein	-	-	KAG6455303.1//hypothetical protein O3G_MSEX009122`[Manduca sexta]	PF00061.28//Lipocalin`Lipocalin / cytosolic fatty-acid binding protein family	-	tr|A0A921ZCU1|A0A921ZCU1_MANSE//Lipocalin/cytosolic fatty-acid binding domain-containing protein {ECO:0000259|Pfam:PF00061} OS=Manduca sexta (Tobacco hawkmoth) (Tobacco hornworm) ORFNames=O3G_MSEX009122 {ECO:0000313|EMBL:KAG6455303.1} PE=3
Unigene19287	DsCPEB2	DsGFP	-1.57535	1.02239	0.0100085	0.609229	4.2	11.62	Down	-	-	-	-	-	-	-	-	-
Unigene16698	DsCPEB2	DsGFP	-1.19845	7.64025	0.0102695	0.6155	742.9	1601.74	Down	-	-	-	-	-	-	-	-	-
Unigene8395	DsCPEB2	DsGFP	-1.45794	1.54763	0.0104403	0.620957	1.33	4.16	Down	-	GO:0001561//fatty acid alpha-oxidation`biological_process`A metabolic pathway by which 3-methyl branched fatty acids are degraded. These compounds are not degraded by the normal peroxisomal beta-oxidation pathway, because the 3-methyl blocks the dehydrogenation of the hydroxyl group by hydroxyacyl-CoA dehydrogenase. The 3-methyl branched fatty acid is converted in several steps to pristenic acid,…	K11517//HAO`(S)-2-hydroxy-acid oxidase [EC:1.1.3.15]	ko01100//Metabolic pathways`Metabolism`Global and overview maps;ko01200//Carbon metabolism`Metabolism`Global and overview maps;ko00630//Glyoxylate and dicarboxylate metabolism`Metabolism`Carbohydrate metabolism;ko04146//Peroxisome`Cellular Processes`Transport and catabolism	-	XP_028175098.1//hydroxyacid oxidase 1 isoform X1`[Ostrinia furnacalis]	PF01070.23//FMN_dh`FMN-dependent dehydrogenase	-	tr|A0A9P0IAY9|A0A9P0IAY9_SPOLI//FMN hydroxy acid dehydrogenase domain-containing protein {ECO:0000259|PROSITE:PS51349} OS=Spodoptera littoralis (Egyptian cotton leafworm) ORFNames=SPLIT_LOCUS8745 {ECO:0000313|EMBL:CAH1643390.1} PE=3
Unigene7381	DsCPEB2	DsGFP	-1.30326	2.91703	0.0105262	0.62163	4.79	8.63	Down	-	-	-	-	-	-	-	-	-
Unigene16599	DsCPEB2	DsGFP	-1.29368	3.02969	0.0105314	0.62163	14.08	32.02	Down	-	-	-	-	-	-	-	-	-
Unigene8323	DsCPEB2	DsGFP	-1.20264	5.04008	0.0114268	0.664417	17.41	37.09	Down	-	GO:0005615//extracellular space`cellular_component`That part of a multicellular organism outside the cells proper, usually taken to be outside the plasma membranes, and occupied by fluid. [ISBN:0198547684];GO:0032504//obsolete multicellular organism reproduction`biological_process`OBSOLETE. The biological process in which new individuals are produced by one or two multicellular organisms. The new…	-	-	-	AFG17055.1//juvenile hormone binding protein`[Omphisa fuscidentalis]	PF06585.16//JHBP`Haemolymph juvenile hormone binding protein (JHBP)	-	tr|H9T835|H9T835_9NEOP//Juvenile hormone binding protein {ECO:0000313|EMBL:AFG17055.1} OS=Omphisa fuscidentalis (bamboo borer) Name=JHBP {ECO:0000313|EMBL:AFG17055.1} PE=2
Unigene12336	DsCPEB2	DsGFP	-1.40653	1.82238	0.0115644	0.667438	3.01	7.37	Down	-	GO:0005634//nucleus`cellular_component`A membrane-bounded organelle of eukaryotic cells in which chromosomes are housed and replicated. In most cells, the nucleus contains all of the cell's chromosomes except the organellar chromosomes, and is the site of RNA synthesis and processing. In some species, or in specialized cell types, RNA metabolism or DNA replication may be absent. [GOC:go_curators]…	-	-	-	XP_026330132.1//protein tramtrack, beta isoform isoform X21`[Hyposmocoma kahamanoa]	PF04500.21//FLYWCH`FLYWCH zinc finger domain	-	tr|A0A6J1NB17|A0A6J1NB17_BICAN//Protein tramtrack, beta isoform isoform X37 {ECO:0000313|RefSeq:XP_023944104.1} OS=Bicyclus anynana (Squinting bush brown butterfly) Name=LOC112049969 {ECO:0000313|RefSeq:XP_023944104.1} PE=4
Unigene24223	DsCPEB2	DsGFP	-1.4159	1.70384	0.0117332	0.670396	13.87	34.61	Down	-	-	-	-	-	-	-	-	-
Unigene15620	DsCPEB2	DsGFP	-1.35557	2.20045	0.0118024	0.670396	16.56	47.87	Down	-	-	-	-	-	-	-	-	-
Unigene13712	DsCPEB2	DsGFP	-1.2823	2.88447	0.0118487	0.670396	9.58	19.4	Down	-	-	-	-	-	-	-	-	-
Unigene8259	DsCPEB2	DsGFP	-1.19517	4.96725	0.0118738	0.670396	17.77	53.69	Down	-	-	-	-	-	-	-	-	-
Unigene7667	DsCPEB2	DsGFP	-1.52583	1.06119	0.0120689	0.676509	0.81	2.15	Down	-	-	-	-	-	-	-	-	-
Unigene14517	DsCPEB2	DsGFP	-1.24266	3.30235	0.0123088	0.687485	13.87	31.09	Down	-	-	-	-	-	-	-	-	-
Unigene37692	DsCPEB2	DsGFP	-1.44403	1.32448	0.012749	0.70953	38.25	102.53	Down	-	-	-	-	-	-	-	-	-
Unigene4371	DsCPEB2	DsGFP	-1.26147	2.97409	0.0131447	0.726362	2.26	4.96	Down	-	GO:1902936//phosphatidylinositol bisphosphate binding`molecular_function`Binding to phosphatidylinositol bisphosphate. [GO_REF:0000067, GOC:bhm, GOC:TermGenie, PMID:18690034];GO:0016020//membrane`cellular_component`A lipid bilayer along with all the proteins and protein complexes embedded in it and attached to it. [GOC:dos, GOC:mah, ISBN:0815316194]	K19625//RLBP1`retinaldehyde-binding protein 1	-	-	XP_028178833.1//clavesin-1-like`[Ostrinia furnacalis]	PF00650.25//CRAL_TRIO`CRAL/TRIO domain	-	tr|A0A9N9WGP8|A0A9N9WGP8_9NEOP//CRAL-TRIO domain-containing protein {ECO:0000259|PROSITE:PS50191} OS=Diatraea saccharalis (sugarcane borer) ORFNames=DIATSA_LOCUS8695 {ECO:0000313|EMBL:CAG9791062.1} PE=4
Unigene12584	DsCPEB2	DsGFP	-1.51777	0.981801	0.0133358	0.734318	1.87	4.85	Down	-	GO:0005634//nucleus`cellular_component`A membrane-bounded organelle of eukaryotic cells in which chromosomes are housed and replicated. In most cells, the nucleus contains all of the cell's chromosomes except the organellar chromosomes, and is the site of RNA synthesis and processing. In some species, or in specialized cell types, RNA metabolism or DNA replication may be absent. [GOC:go_curators]…	K22534//PRDM5`PR domain zinc finger protein 5 [EC:2.1.1.-]	-	-	XP_049887953.1//zinc finger protein 11-like isoform X1`[Pectinophora gossypiella]	PF07776.20//zf-AD`Zinc-finger associated domain (zf-AD)	-	tr|A0A1E1WC05|A0A1E1WC05_PECGO//ZAD domain-containing protein {ECO:0000259|PROSITE:PS51915} Fragment OS=Pectinophora gossypiella (Cotton pink bollworm) (Depressaria gossypiella) ORFNames=g.17479 {ECO:0000313|EMBL:JAT84467.1} PE=4
Unigene4574	DsCPEB2	DsGFP	-1.21247	3.58961	0.0133893	0.734666	3.66	7.78	Down	-	-	-	-	-	XP_045505911.1//uncharacterized protein LOC123702263`[Colias croceus]	-	-	tr|A0A8J6HRW2|A0A8J6HRW2_TENMO//Retrotransposon gag domain-containing protein {ECO:0008006|Google:ProtNLM} OS=Tenebrio molitor (Yellow mealworm beetle) ORFNames=GEV33_003584 {ECO:0000313|EMBL:KAH0819207.1} PE=4
Unigene7888	DsCPEB2	DsGFP	-1.34598	1.93148	0.0136779	0.745256	1.71	4.01	Down	-	-	-	-	-	-	-	-	-
Unigene9048	DsCPEB2	DsGFP	-1.14325	14.2518	0.0139348	0.751513	39083.6	79383.3	Down	-	GO:0042600//egg chorion`cellular_component`A protective, noncellular membrane that surrounds the eggs of various animals including insects and fish. [GOC:jl, ISBN:0721662544];GO:0007304//chorion-containing eggshell formation`biological_process`The construction of a chorion-containing eggshell. An example of this is found in Drosophila melanogaster. [GOC:mah, GOC:mtg_sensu];GO:0005213//structural …	-	-	-	XP_028171181.1//chorion class CB protein M5H4-like`[Ostrinia furnacalis]	PF01723.21//Chorion_1`Chorion protein	-	tr|A0A9N9QWH1|A0A9N9QWH1_9NEOP//Uncharacterized protein {ECO:0000313|EMBL:CAG9784773.1} OS=Diatraea saccharalis (sugarcane borer) ORFNames=DIATSA_LOCUS2846 {ECO:0000313|EMBL:CAG9784773.1} PE=3
Unigene6258	DsCPEB2	DsGFP	-1.25469	2.75302	0.0139374	0.751513	5.35	7.85	Down	-	-	-	-	-	-	-	-	-
Unigene7187	DsCPEB2	DsGFP	-1.3975	1.50522	0.0142437	0.760135	1.11	5.47	Down	-	GO:0005615//extracellular space`cellular_component`That part of a multicellular organism outside the cells proper, usually taken to be outside the plasma membranes, and occupied by fluid. [ISBN:0198547684]	K24835//GLIPR2`glioma pathogenesis-related protein 2	-	-	XP_028165054.1//repressed by EFG1 protein 1-like isoform X2`[Ostrinia furnacalis]	PF00188.31//CAP`Cysteine-rich secretory protein family	-	tr|A0A9N9QT89|A0A9N9QT89_9NEOP//SCP domain-containing protein {ECO:0000259|SMART:SM00198} OS=Diatraea saccharalis (sugarcane borer) ORFNames=DIATSA_LOCUS964 {ECO:0000313|EMBL:CAG9782728.1} PE=4
Unigene23588	DsCPEB2	DsGFP	-1.47973	1.09897	0.0143566	0.760947	9.77	24.58	Down	-	-	-	-	-	-	-	-	-
Unigene7216	DsCPEB2	DsGFP	-1.47973	1.09897	0.0143566	0.760947	0.8	2.06	Down	-	GO:0006537//glutamate biosynthetic process`biological_process`The chemical reactions and pathways resulting in the formation of glutamate, the anion of 2-aminopentanedioic acid. [GOC:go_curators];GO:0006543//glutamine catabolic process`biological_process`The chemical reactions and pathways resulting in the breakdown of glutamine, 2-amino-4-carbamoylbutanoic acid. [GOC:ai];GO:0004359//glutaminase …	K01425//glsA, GLS`glutaminase [EC:3.5.1.2]	ko01100//Metabolic pathways`Metabolism`Global and overview maps;ko00250//Alanine, aspartate and glutamate metabolism`Metabolism`Amino acid metabolism;ko00220//Arginine biosynthesis`Metabolism`Amino acid metabolism;ko00470//D-Amino acid metabolism`Metabolism`Metabolism of other amino acids	-	XP_026759149.2//glutaminase liver isoform, mitochondrial isoform X2`[Galleria mellonella]	PF17959.6//EF-hand_14`EF-hand domain;PF04960.20//Glutaminase`Glutaminase;PF12796.12//Ank_2`Ankyrin repeats (3 copies);PF13637.11//Ank_4`Ankyrin repeats (many copies);PF00023.35//Ank`Ankyrin repeat	-	tr|A0A6J1X0R9|A0A6J1X0R9_GALME//glutaminase {ECO:0000256|ARBA:ARBA00012918} EC=3.5.1.2 {ECO:0000256|ARBA:ARBA00012918} OS=Galleria mellonella (Greater wax moth) Name=LOC113518431 {ECO:0000313|RefSeq:XP_026759149.1} PE=3
Unigene10032	DsCPEB2	DsGFP	-1.2599	2.63493	0.0144475	0.763169	6.59	11.45	Down	-	GO:0005634//nucleus`cellular_component`A membrane-bounded organelle of eukaryotic cells in which chromosomes are housed and replicated. In most cells, the nucleus contains all of the cell's chromosomes except the organellar chromosomes, and is the site of RNA synthesis and processing. In some species, or in specialized cell types, RNA metabolism or DNA replication may be absent. [GOC:go_curators]…	-	-	-	KAJ8724546.1//hypothetical protein PYW08_016020`[Mythimna loreyi]	PF04500.21//FLYWCH`FLYWCH zinc finger domain	-	tr|A0A6J1NB17|A0A6J1NB17_BICAN//Protein tramtrack, beta isoform isoform X37 {ECO:0000313|RefSeq:XP_023944104.1} OS=Bicyclus anynana (Squinting bush brown butterfly) Name=LOC112049969 {ECO:0000313|RefSeq:XP_023944104.1} PE=4
Unigene7852	DsCPEB2	DsGFP	-1.38767	1.54708	0.0145826	0.767705	1.27	3.06	Down	-	-	-	-	-	-	-	-	-
Unigene3338	DsCPEB2	DsGFP	-1.19191	3.58604	0.0150067	0.787373	3.04	6.38	Down	-	-	-	-	-	XP_028171197.1//ITG-like peptide`[Ostrinia furnacalis]	-	-	tr|A0A385H8X7|A0A385H8X7_SPOEX//ITG-like 1 {ECO:0000313|EMBL:AXY04271.1} OS=Spodoptera exigua (Beet armyworm) (Noctua fulgens) PE=2
Unigene9711	DsCPEB2	DsGFP	-1.40907	1.24152	0.015699	0.820932	1.33	3.26	Down	-	GO:0006139//nucleobase-containing compound metabolic process`biological_process`Any cellular metabolic process involving nucleobases, nucleosides, nucleotides and nucleic acids. [GOC:ai];GO:0016799//hydrolase activity, hydrolyzing N-glycosyl compounds`molecular_function`Catalysis of the hydrolysis of any N-glycosyl bond. [GOC:jl]	-	-	-	XP_028178848.1//uncharacterized protein C1683.06c-like isoform X1`[Ostrinia furnacalis]	PF01156.24//IU_nuc_hydro`Inosine-uridine preferring nucleoside hydrolase	-	tr|A0A8J9UN19|A0A8J9UN19_9NEOP//Inosine/uridine-preferring nucleoside hydrolase domain-containing protein {ECO:0000259|Pfam:PF01156} Fragment OS=Brenthis ino (lesser marbled fritillary) ORFNames=BINO364_LOCUS8803 {ECO:0000313|EMBL:CAH0722917.1} PE=3
Unigene6470	DsCPEB2	DsGFP	-1.13332	5.49841	0.0164242	0.85598	29.91	60.84	Down	-	GO:0005615//extracellular space`cellular_component`That part of a multicellular organism outside the cells proper, usually taken to be outside the plasma membranes, and occupied by fluid. [ISBN:0198547684]	K20412//PI16, CRISP9, CD364`peptidase inhibitor 16	-	-	XP_050343526.1//venom allergen 5-like`[Nymphalis io]	PF00188.31//CAP`Cysteine-rich secretory protein family	-	tr|A0A8B8III8|A0A8B8III8_VANTA//Venom allergen 5-like {ECO:0000313|RefSeq:XP_026496915.1} OS=Vanessa tameamea (Kamehameha butterfly) Name=LOC113401286 {ECO:0000313|RefSeq:XP_026496915.1} PE=4
Unigene8182	DsCPEB2	DsGFP	-1.11396	10.9409	0.0165414	0.859215	2534.19	5018.37	Down	-	-	-	-	-	-	-	-	-
Unigene10865	DsCPEB2	DsGFP	-1.18483	3.38882	0.0169208	0.873101	8.38	17.38	Down	-	-	-	-	-	XP_028169560.1//uncharacterized protein LOC114359380 isoform X1`[Ostrinia furnacalis]	-	-	tr|A0A8S3W425|A0A8S3W425_PARAO//(apollo) hypothetical protein {ECO:0000313|EMBL:CAG4940064.1} OS=Parnassius apollo (Apollo butterfly) (Papilio apollo) ORFNames=PAPOLLO_LOCUS1927 {ECO:0000313|EMBL:CAG4940064.1} PE=4
Unigene17382	DsCPEB2	DsGFP	-1.29018	2.06207	0.0171647	0.879859	7.89	18.1	Down	-	-	-	-	-	-	-	-	-
Unigene19346	DsCPEB2	DsGFP	-1.4578	0.940045	0.0177918	0.89796	4.28	10.89	Down	-	-	-	-	-	-	-	-	-
Unigene10157	DsCPEB2	DsGFP	-1.11789	5.30426	0.0178051	0.89796	28.48	56.95	Down	-	-	-	-	-	XP_028166641.1//ommochrome-binding protein-like`[Ostrinia furnacalis]	-	-	tr|Q9NDA4|Q9NDA4_OSTFU//Diapause-associated protein {ECO:0000313|EMBL:AAF89672.1} OS=Ostrinia furnacalis (Asian corn borer) Name=DAP1 {ECO:0000313|EMBL:AAF89672.1} PE=4
Unigene15778	DsCPEB2	DsGFP	-1.2218	2.49877	0.0179338	0.898591	10.91	23.55	Down	-	GO:0016020//membrane`cellular_component`A lipid bilayer along with all the proteins and protein complexes embedded in it and attached to it. [GOC:dos, GOC:mah, ISBN:0815316194]	-	-	-	CAG9785537.1//unnamed protein product`[Diatraea saccharalis]	-	-	tr|A0A9N9QXS9|A0A9N9QXS9_9NEOP//ZP domain-containing protein {ECO:0000259|PROSITE:PS51034} OS=Diatraea saccharalis (sugarcane borer) ORFNames=DIATSA_LOCUS3561 {ECO:0000313|EMBL:CAG9785537.1} PE=4
Unigene3259	DsCPEB2	DsGFP	-1.17442	3.17374	0.018422	0.900338	4.01	7.87	Down	-	-	K19176//FAAH2`fatty acid amide hydrolase 2 [EC:3.5.1.99]	-	-	XP_028160102.1//fatty-acid amide hydrolase 2-B-like isoform X1`[Ostrinia furnacalis]	PF01425.26//Amidase`Amidase	-	tr|A0AAD7YSQ9|A0AAD7YSQ9_MYTSE//Uncharacterized protein {ECO:0000313|EMBL:KAJ8727466.1} OS=Mythimna separata (Oriental armyworm) (Pseudaletia separata) ORFNames=PYW07_001585 {ECO:0000313|EMBL:KAJ8727466.1} PE=4
Unigene18015	DsCPEB2	DsGFP	-1.36203	1.32387	0.0184682	0.900338	4.98	15.04	Down	-	-	-	-	-	-	-	-	-
Unigene11329	DsCPEB2	DsGFP	-1.36203	1.32387	0.0184682	0.900338	3.02	5.79	Down	-	-	-	-	-	-	-	-	-
Unigene6083	DsCPEB2	DsGFP	-1.36203	1.32387	0.0184682	0.900338	0.85	2	Down	-	GO:0004568//chitinase activity`molecular_function`Catalysis of the hydrolysis of (1->4)-beta linkages of N-acetyl-D-glucosamine (GlcNAc) polymers of chitin and chitodextrins. [EC:3.2.1.14, GOC:bf, GOC:kah, GOC:pde, PMID:11468293];GO:0005576//extracellular region`cellular_component`The space external to the outermost structure of a cell. For cells without external protective or external encapsulat…	K01183//E3.2.1.14`chitinase [EC:3.2.1.14]	ko01100//Metabolic pathways`Metabolism`Global and overview maps;ko00520//Amino sugar and nucleotide sugar metabolism`Metabolism`Carbohydrate metabolism	-	XP_028158980.1//uncharacterized protein LOC114351844`[Ostrinia furnacalis]	PF08329.15//ChitinaseA_N`Chitinase A, N-terminal domain;PF00704.33//Glyco_hydro_18`Glycosyl hydrolases family 18	-	tr|Q4AE59|Q4AE59_OSTFU//Chitinase {ECO:0000313|EMBL:BAE16587.1} OS=Ostrinia furnacalis (Asian corn borer) Name=OfChi-h {ECO:0000313|EMBL:BAE16587.1} PE=1
Unigene7396	DsCPEB2	DsGFP	-1.21033	2.72242	0.0184886	0.900338	3.27	7.49	Down	-	-	-	-	-	-	-	-	-
Unigene11902	DsCPEB2	DsGFP	-1.11854	4.53996	0.0194057	0.933329	22.72	44.86	Down	-	-	K06820//PLXNA`plexin A	-	-	XP_028175750.1//uncharacterized protein LOC114363978`[Ostrinia furnacalis]	-	-	tr|A0A7E5WAL9|A0A7E5WAL9_TRINI//Uncharacterized protein LOC113500790 {ECO:0000313|RefSeq:XP_026737490.1, ECO:0000313|RefSeq:XP_026737491.1} OS=Trichoplusia ni (Cabbage looper) ECO:0000313|RefSeq:XP_026737491.1, ECO:0000313|RefSeq:XP_026737492.1} PE=4
Unigene12274	DsCPEB2	DsGFP	-1.08196	11.3893	0.0198247	0.946812	19588.4	39348.7	Down	-	-	-	-	-	-	-	-	-
Unigene16690	DsCPEB2	DsGFP	-1.26164	2.04241	0.0198324	0.946812	7.22	16.09	Down	-	-	-	-	-	-	-	-	-
Unigene6045	DsCPEB2	DsGFP	-1.2025	2.46255	0.0198683	0.946812	2.82	5.55	Down	-	-	K19408//SRPX2`sushi repeat-containing protein SRPX2	-	-	XP_028156190.1//uncharacterized protein LOC114349826`[Ostrinia furnacalis]	-	-	tr|A0A9N9RH66|A0A9N9RH66_9NEOP//Sushi domain-containing protein {ECO:0000259|SMART:SM00032} OS=Diatraea saccharalis (sugarcane borer) ORFNames=DIATSA_LOCUS13844 {ECO:0000313|EMBL:CAG9796676.1} PE=4
Unigene18164	DsCPEB2	DsGFP	-1.25785	2.07139	0.0200162	0.948061	9.13	20.28	Down	-	-	-	-	-	-	-	-	-
Unigene1137	DsCPEB2	DsGFP	-1.11581	4.19386	0.0204552	0.962039	2.87	5.72	Down	-	GO:0071897//DNA biosynthetic process`biological_process`The biosynthetic process resulting in the formation of DNA. [GOC:mah];GO:0015074//DNA integration`biological_process`The process in which a DNA segment is incorporated into another, usually larger, DNA molecule such as a chromosome. [GOC:mah];GO:0042575//DNA polymerase complex`cellular_component`A protein complex that possesses DNA polymeras…	-	-	-	XP_026747883.1//uncharacterized protein LOC113508909`[Trichoplusia ni]	PF05380.18//Peptidase_A17`Pao retrotransposon peptidase;PF17921.6//Integrase_H2C2`Integrase zinc binding domain;PF18701.6//DUF5641`Family of unknown function (DUF5641)	-	tr|A0A7E5X3V5|A0A7E5X3V5_TRINI//Uncharacterized protein LOC113508909 {ECO:0000313|RefSeq:XP_026747883.1} OS=Trichoplusia ni (Cabbage looper) Name=LOC113508909 {ECO:0000313|RefSeq:XP_026747883.1} PE=4
Unigene8780	DsCPEB2	DsGFP	-1.07606	9.76545	0.0205534	0.962039	675.73	1327.04	Down	-	-	-	-	-	-	-	-	-
Unigene12804	DsCPEB2	DsGFP	-1.42686	0.918709	0.0205582	0.962039	2.47	5.35	Down	-	GO:0003677//DNA binding`molecular_function`Any molecular function by which a gene product interacts selectively and non-covalently with DNA (deoxyribonucleic acid). [GOC:dph, GOC:jl, GOC:tb, GOC:vw]	-	-	-	XP_045782232.1//uncharacterized protein LOC123878900`[Maniola jurtina]	-	-	tr|A0A1E1WGP3|A0A1E1WGP3_PECGO//Regulatory protein zeste {ECO:0000256|ARBA:ARBA00016807} Fragment OS=Pectinophora gossypiella (Cotton pink bollworm) (Depressaria gossypiella) ORFNames=g.896 {ECO:0000313|EMBL:JAT86149.1} PE=4
Unigene11463	DsCPEB2	DsGFP	-1.31276	1.44669	0.0215944	0.988609	2.39	5.28	Down	-	GO:0005813//centrosome`cellular_component`A structure comprised of a core structure (in most organisms, a pair of centrioles) and peripheral material from which a microtubule-based structure, such as a spindle apparatus, is organized. Centrosomes occur close to the nucleus during interphase in many eukaryotic cells, though in animal cells it changes continually during the cell-division cycle. [GO…	K10840//CETN2`centrin-2	ko03420//Nucleotide excision repair`Genetic Information Processing`Replication and repair	-	XP_028166509.1//caltractin-like isoform X2`[Ostrinia furnacalis]	PF13499.11//EF-hand_7`EF-hand domain pair;PF13833.11//EF-hand_8`EF-hand domain pair	-	tr|A0A9P0CBD8|A0A9P0CBD8_9NEOP//EF-hand domain-containing protein {ECO:0000259|PROSITE:PS50222} OS=Diatraea saccharalis (sugarcane borer) ORFNames=DIATSA_LOCUS7420 {ECO:0000313|EMBL:CAH0756823.1} PE=4
Unigene23262	DsCPEB2	DsGFP	-1.31276	1.44669	0.0215944	0.988609	10.95	25.76	Down	-	-	-	-	-	-	-	-	-
Unigene366	DsCPEB2	DsGFP	-1.0991	4.42276	0.021762	0.988609	7.1	13.06	Down	-	GO:0006644//phospholipid metabolic process`biological_process`The chemical reactions and pathways involving phospholipids, any lipid containing phosphoric acid as a mono- or diester. [ISBN:0198506732];GO:0005783//endoplasmic reticulum`cellular_component`The irregular network of unit membranes, visible only by electron microscopy, that occurs in the cytoplasm of many eukaryotic cells. The membrane…	K18440//ARAP2`Arf-GAP with Rho-GAP domain, ANK repeat and PH domain-containing protein 2	ko04144//Endocytosis`Cellular Processes`Transport and catabolism	-	PZC78733.1//hypothetical protein B5X24_HaOG217191`[Helicoverpa armigera]	PF03372.28//Exo_endo_phos`Endonuclease/Exonuclease/phosphatase family;PF14529.11//Exo_endo_phos_2`Endonuclease-reverse transcriptase;PF00078.32//RVT_1`Reverse transcriptase (RNA-dependent DNA polymerase)	-	tr|A0A2W1C3J5|A0A2W1C3J5_HELAM//Reverse transcriptase domain-containing protein {ECO:0000259|PROSITE:PS50878} OS=Helicoverpa armigera (Cotton bollworm) (Heliothis armigera) ORFNames=B5X24_HaOG217191 {ECO:0000313|EMBL:PZC78733.1} PE=3
Unigene11181	DsCPEB2	DsGFP	-1.06504	11.5124	0.021788	0.988609	3674.84	6915.14	Down	-	-	-	-	-	-	-	-	-
Unigene17454	DsCPEB2	DsGFP	-1.38236	1.09829	0.0218524	0.988609	3.84	9.37	Down	-	-	-	-	-	-	-	-	-
Unigene6802	DsCPEB2	DsGFP	-1.27183	1.84384	0.0218873	0.988609	1.42	3.17	Down	-	GO:0005337//nucleoside transmembrane transporter activity`molecular_function`Enables the transfer of a nucleoside, a nucleobase linked to either beta-D-ribofuranose (ribonucleoside) or 2-deoxy-beta-D-ribofuranose, (a deoxyribonucleotide) from one side of a membrane to the other. [GOC:ai];GO:0005886//plasma membrane`cellular_component`The membrane surrounding a cell that separates the cell from it…	K15014//SLC29A1_2_3, ENT1_2_3`solute carrier family 29 (equilibrative nucleoside transporter), member 1/2/3	-	-	XP_028172397.1//equilibrative nucleoside transporter 1`[Ostrinia furnacalis]	PF01733.23//Nucleoside_tran`Nucleoside transporter	-	tr|A0A9N9QXV3|A0A9N9QXV3_9NEOP//Equilibrative nucleoside transporter 3 {ECO:0008006|Google:ProtNLM} OS=Diatraea saccharalis (sugarcane borer) ORFNames=DIATSA_LOCUS3451 {ECO:0000313|EMBL:CAG9785420.1} PE=3
Unigene11357	DsCPEB2	DsGFP	-1.14746	3.00834	0.0220076	0.989353	8.51	15.38	Down	-	-	-	-	-	-	-	-	-
Unigene10218	DsCPEB2	DsGFP	-1.29187	1.5736	0.0223591	0.998343	1.9	4.35	Down	-	GO:0003677//DNA binding`molecular_function`Any molecular function by which a gene product interacts selectively and non-covalently with DNA (deoxyribonucleic acid). [GOC:dph, GOC:jl, GOC:tb, GOC:vw]	K23204//THAP2`THAP domain-containing protein 2	-	-	RVE50326.1//hypothetical protein evm_004992`[Chilo suppressalis]	PF05485.17//THAP`THAP domain	-	tr|A0A2A4K503|A0A2A4K503_HELVI//THAP-type domain-containing protein {ECO:0000259|PROSITE:PS50950} OS=Heliothis virescens (Tobacco budworm moth) ORFNames=B5V51_3216 {ECO:0000313|EMBL:PCG78740.1} PE=4
Unigene5735	DsCPEB2	DsGFP	-1.28571	1.61355	0.0225883	1	1.03	2.31	Down	-	GO:0005198//structural molecule activity`molecular_function`The action of a molecule that contributes to the structural integrity of a complex. [GOC:mah, GOC:vw]	-	-	-	CAH2226334.1//jg22512`[Pararge aegeria aegeria]	-	-	tr|A0A8S4R1K0|A0A8S4R1K0_9NEOP//Jg22512 protein {ECO:0000313|EMBL:CAH2226334.1} OS=Pararge aegeria aegeria ORFNames=PAEG_LOCUS7054 {ECO:0000313|EMBL:CAH2226334.1} PE=4
Unigene15301	DsCPEB2	DsGFP	-1.25518	1.83245	0.0237506	1	5.1	11.28	Down	-	-	-	-	-	-	-	-	-
Unigene21934	DsCPEB2	DsGFP	-1.1618	2.56767	0.0240447	1	23.7	47.48	Down	-	-	-	-	-	-	-	-	-
Unigene2512	DsCPEB2	DsGFP	-1.1068	3.45184	0.0241292	1	2.43	4.82	Down	-	-	-	-	-	CAG9786687.1//unnamed protein product`[Diatraea saccharalis]	-	-	tr|A0A9N9WBT1|A0A9N9WBT1_9NEOP//Uncharacterized protein {ECO:0000313|EMBL:CAG9786687.1} OS=Diatraea saccharalis (sugarcane borer) ORFNames=DIATSA_LOCUS4627 {ECO:0000313|EMBL:CAG9786687.1} PE=4
Unigene7691	DsCPEB2	DsGFP	-1.10639	3.47372	0.0242208	1	5.55	11	Down	-	-	-	-	-	XP_028167135.1//uncharacterized protein LOC114357618`[Ostrinia furnacalis]	PF15868.10//MBF2`Transcription activator MBF2	-	tr|A0A6J1X587|A0A6J1X587_GALME//Uncharacterized protein LOC113523334 {ECO:0000313|RefSeq:XP_026765061.1} OS=Galleria mellonella (Greater wax moth) Name=LOC113523334 {ECO:0000313|RefSeq:XP_026765061.1} PE=4
Unigene3429	DsCPEB2	DsGFP	-1.05116	6.91326	0.0242287	1	44.65	83.92	Down	-	-	-	-	-	XP_045491062.1//uncharacterized protein LOC123690945`[Colias croceus]	PF16012.10//DUF4780`Domain of unknown function (DUF4780)	-	-
Unigene11617	DsCPEB2	DsGFP	-1.22399	1.95137	0.0243669	1	17.09	28.95	Down	-	-	-	-	-	-	-	-	-
Unigene26741	DsCPEB2	DsGFP	-1.27768	1.51838	0.0244147	1	17.25	39.66	Down	-	-	-	-	-	-	-	-	-
Unigene20509	DsCPEB2	DsGFP	-1.35441	1.07918	0.0248758	1	8.79	18.44	Down	-	-	-	-	-	-	-	-	-
Unigene8710	DsCPEB2	DsGFP	-1.15489	2.49812	0.0250639	1	12.17	28.58	Down	-	-	-	-	-	-	-	-	-
Unigene6757	DsCPEB2	DsGFP	-1.25583	1.67758	0.0251668	1	1.26	2.78	Down	-	GO:0016020//membrane`cellular_component`A lipid bilayer along with all the proteins and protein complexes embedded in it and attached to it. [GOC:dos, GOC:mah, ISBN:0815316194]	-	-	-	XP_031766930.2//uncharacterized protein LOC113512974 isoform X2`[Galleria mellonella]	-	-	tr|A0A6J3C523|A0A6J3C523_GALME//Uncharacterized protein LOC113512974 isoform X2 {ECO:0000313|RefSeq:XP_031766930.1} OS=Galleria mellonella (Greater wax moth) Name=LOC113512974 {ECO:0000313|RefSeq:XP_031766930.1} PE=4
Unigene14991	DsCPEB2	DsGFP	-1.03768	10.5414	0.0253606	1	3084.9	5830.86	Down	-	-	-	-	-	-	-	-	-
Unigene9275	DsCPEB2	DsGFP	-1.28942	1.27428	0.025977	1	1.35	3.05	Down	-	GO:0016020//membrane`cellular_component`A lipid bilayer along with all the proteins and protein complexes embedded in it and attached to it. [GOC:dos, GOC:mah, ISBN:0815316194];GO:0016491//oxidoreductase activity`molecular_function`Catalysis of an oxidation-reduction (redox) reaction, a reversible chemical reaction in which the oxidation state of an atom or atoms within a molecule is altered. One…	K11153//RDH12`retinol dehydrogenase 12 [EC:1.1.1.300]	ko01100//Metabolic pathways`Metabolism`Global and overview maps;ko01240//Biosynthesis of cofactors`Metabolism`Global and overview maps;ko00830//Retinol metabolism`Metabolism`Metabolism of cofactors and vitamins	-	XP_028159966.1//retinol dehydrogenase 14-like`[Ostrinia furnacalis]	PF00106.30//adh_short`short chain dehydrogenase;PF08659.15//KR`KR domain;PF13561.11//adh_short_C2`Enoyl-(Acyl carrier protein) reductase	-	tr|A0A9N9WE85|A0A9N9WE85_9NEOP//Uncharacterized protein {ECO:0000313|EMBL:CAG9791248.1} OS=Diatraea saccharalis (sugarcane borer) ORFNames=DIATSA_LOCUS8874 {ECO:0000313|EMBL:CAG9791248.1} PE=4
Unigene7332	DsCPEB2	DsGFP	-1.28942	1.27428	0.025977	1	1.01	2.38	Down	-	GO:0003860//3-hydroxyisobutyryl-CoA hydrolase activity`molecular_function`Catalysis of the reaction: 3-hydroxy-2-methylpropanoyl-CoA + H2O = CoA + 3-hydroxy-2-methylpropanoate. [EC:3.1.2.4];GO:0005829//cytosol`cellular_component`The part of the cytoplasm that does not contain organelles but which does contain other particulate matter, such as protein complexes. [GOC:hjd, GOC:jl];GO:0006574//valin…	K05605//HIBCH`3-hydroxyisobutyryl-CoA hydrolase [EC:3.1.2.4]	ko01100//Metabolic pathways`Metabolism`Global and overview maps;ko01200//Carbon metabolism`Metabolism`Global and overview maps;ko00640//Propanoate metabolism`Metabolism`Carbohydrate metabolism;ko00280//Valine, leucine and isoleucine degradation`Metabolism`Amino acid metabolism;ko00410//beta-Alanine metabolism`Metabolism`Metabolism of other amino acids	-	KAJ2951946.1//hypothetical protein O0L34_g4201`[Tuta absoluta]	PF16113.10//ECH_2`Enoyl-CoA hydratase/isomerase;PF00378.25//ECH_1`Enoyl-CoA hydratase/isomerase	-	tr|A0A7E5WCM0|A0A7E5WCM0_TRINI//3-hydroxyisobutyryl-CoA hydrolase, mitochondrial {ECO:0000256|ARBA:ARBA00016714} EC=3.1.2.4 {ECO:0000256|ARBA:ARBA00011915} 3-hydroxyisobutyryl-coenzyme A hydrolase {ECO:0000256|ARBA:ARBA00031181} OS=Trichoplusia ni (Cabbage looper) ECO:0000313|RefSeq:XP_026738395.1} PE=3
Unigene15382	DsCPEB2	DsGFP	-1.05762	4.79374	0.0262248	1	46.89	88.89	Down	-	-	-	-	-	-	-	-	-
Unigene12469	DsCPEB2	DsGFP	-1.20556	1.97186	0.0263821	1	5.79	26.52	Down	-	-	-	-	-	-	-	-	-
Unigene23601	DsCPEB2	DsGFP	-1.27496	1.37064	0.0264098	1	10.97	25.22	Down	-	-	-	-	-	-	-	-	-
Unigene8169	DsCPEB2	DsGFP	-1.14135	2.55384	0.026629	1	3.06	6.23	Down	-	GO:0005737//cytoplasm`cellular_component`The contents of a cell excluding the plasma membrane and nucleus, but including other subcellular structures. [ISBN:0198547684];GO:0004312//fatty acid synthase activity`molecular_function`Catalysis of the reaction: acetyl-CoA + n malonyl-CoA + 2n NADPH + 2n H+ = long-chain fatty acid + n+1 CoA + n CO2 + 2n NADP+. [EC:2.3.1.85];GO:0016787//hydrolase activit…	K00665//FASN`fatty acid synthase, animal type [EC:2.3.1.85]	ko01100//Metabolic pathways`Metabolism`Global and overview maps;ko01212//Fatty acid metabolism`Metabolism`Global and overview maps;ko00061//Fatty acid biosynthesis`Metabolism`Lipid metabolism	-	UEN71130.1//fatty acid synthase 2`[Glyphodes pyloalis]	PF00109.31//ketoacyl-synt`Beta-ketoacyl synthase, N-terminal domain;PF02801.27//Ketoacyl-synt_C`Beta-ketoacyl synthase, C-terminal domain;PF16197.10//KAsynt_C_assoc`Ketoacyl-synthetase C-terminal extension	-	tr|A0A2A4J2I6|A0A2A4J2I6_HELVI//Fatty acid synthase {ECO:0000256|ARBA:ARBA00018769} EC=2.3.1.85 {ECO:0000256|ARBA:ARBA00012873} Fragment OS=Heliothis virescens (Tobacco budworm moth) ORFNames=B5V51_7777 {ECO:0000313|EMBL:PCG66367.1} PE=4
Unigene22992	DsCPEB2	DsGFP	-1.25666	1.5041	0.0269516	1	11.17	25.11	Down	-	-	-	-	-	-	-	-	-
Unigene11947	DsCPEB2	DsGFP	-1.25666	1.5041	0.0269516	1	4.99	12.58	Down	-	-	-	-	-	-	-	-	-
Unigene2491	DsCPEB2	DsGFP	-1.05343	4.54266	0.0272066	1	5.94	12.43	Down	-	GO:0005737//cytoplasm`cellular_component`The contents of a cell excluding the plasma membrane and nucleus, but including other subcellular structures. [ISBN:0198547684];GO:0004029//aldehyde dehydrogenase (NAD+) activity`molecular_function`Catalysis of the reaction: an aldehyde + H2O + NAD+ = a carboxylate + 2 H+ + NADH. [RHEA:16185];GO:0016155//formyltetrahydrofolate dehydrogenase activity`molecu…	K00289//ALDH1L`formyltetrahydrofolate dehydrogenase [EC:1.5.1.6]	ko01100//Metabolic pathways`Metabolism`Global and overview maps;ko00670//One carbon pool by folate`Metabolism`Metabolism of cofactors and vitamins	-	XP_028172895.1//cytosolic 10-formyltetrahydrofolate dehydrogenase isoform X1`[Ostrinia furnacalis]	PF00551.24//Formyl_trans_N`Formyl transferase;PF02911.23//Formyl_trans_C`Formyl transferase, C-terminal domain;PF00550.30//PP-binding`Phosphopantetheine attachment site;PF00171.27//Aldedh`Aldehyde dehydrogenase family	-	tr|A0A7E5WHS5|A0A7E5WHS5_TRINI//10-formyltetrahydrofolate dehydrogenase {ECO:0000256|PIRNR:PIRNR036489} EC=1.5.1.6 {ECO:0000256|PIRNR:PIRNR036489} OS=Trichoplusia ni (Cabbage looper) Name=LOC113502774 {ECO:0000313|RefSeq:XP_026740258.1} PE=3
Unigene24353	DsCPEB2	DsGFP	-1.23275	1.70232	0.0276445	1	15.34	34.02	Down	-	-	-	-	-	-	-	-	-
Unigene5209	DsCPEB2	DsGFP	-1.11132	2.90438	0.0287401	1	2.77	5.31	Down	-	GO:1902936//phosphatidylinositol bisphosphate binding`molecular_function`Binding to phosphatidylinositol bisphosphate. [GO_REF:0000067, GOC:bhm, GOC:TermGenie, PMID:18690034];GO:0016020//membrane`cellular_component`A lipid bilayer along with all the proteins and protein complexes embedded in it and attached to it. [GOC:dos, GOC:mah, ISBN:0815316194]	K19625//RLBP1`retinaldehyde-binding protein 1	-	-	XP_028160443.1//alpha-tocopherol transfer protein-like isoform X1`[Ostrinia furnacalis]	PF00650.25//CRAL_TRIO`CRAL/TRIO domain;PF13716.11//CRAL_TRIO_2`Divergent CRAL/TRIO domain	-	tr|A0A9N9R7P3|A0A9N9R7P3_9NEOP//CRAL-TRIO domain-containing protein {ECO:0000259|PROSITE:PS50191} OS=Diatraea saccharalis (sugarcane borer) ORFNames=DIATSA_LOCUS8921 {ECO:0000313|EMBL:CAG9791296.1} PE=4
Unigene9701	DsCPEB2	DsGFP	-1.05137	4.28464	0.0287678	1	16.09	34.32	Down	-	GO:0038023//signaling receptor activity`molecular_function`Receiving a signal and transmitting it in the cell to initiate a change in cell activity. A signal is a physical entity or change in state that is used to transfer information in order to trigger a response. [GOC:bf, GOC:signaling]	K06721//CLEC10A, CLECSF13, CLECSF14, CD301`C-type lectin domain family 10 member A	-	-	AIR95998.1//immulectin-2`[Ostrinia furnacalis]	PF00059.26//Lectin_C`Lectin C-type domain	-	tr|A0A096ZGV0|A0A096ZGV0_OSTFU//Immulectin-2 {ECO:0000313|EMBL:AIR95998.1} OS=Ostrinia furnacalis (Asian corn borer) Name=IML2 {ECO:0000313|EMBL:AIR95998.1} PE=2
Unigene5390	DsCPEB2	DsGFP	-1.13982	2.32421	0.029141	1	1.79	3.61	Down	-	GO:0005506//iron ion binding`molecular_function`Binding to an iron (Fe) ion. [GOC:ai];GO:0004768//stearoyl-CoA 9-desaturase activity`molecular_function`Catalysis of the reaction: 2 Fe(II)-[cytochrome b5] + 2 H+ + O2 + octadecanoyl-CoA = (9Z)-octadecenoyl-CoA + 2 Fe(III)-[cytochrome b5] + 2 H2O. [RHEA:19721];GO:0006636//unsaturated fatty acid biosynthetic process`biological_process`The chemical re…	K00507//SCD, desC`stearoyl-CoA desaturase (Delta-9 desaturase) [EC:1.14.19.1]	ko01100//Metabolic pathways`Metabolism`Global and overview maps;ko01212//Fatty acid metabolism`Metabolism`Global and overview maps;ko01040//Biosynthesis of unsaturated fatty acids`Metabolism`Lipid metabolism;ko04212//Longevity regulating pathway - worm`Organismal Systems`Aging	-	XP_060803855.1//acyl-CoA Delta(11) desaturase`[Amyelois transitella]	-	-	tr|A0A9J7ESM3|A0A9J7ESM3_SPOLT//Acyl-CoA Delta(11) desaturase {ECO:0000313|RefSeq:XP_022834122.1, ECO:0000313|RefSeq:XP_022834123.1} OS=Spodoptera litura (Asian cotton leafworm) ECO:0000313|RefSeq:XP_022834123.1, ECO:0000313|RefSeq:XP_022834124.1} PE=3
Unigene1060	DsCPEB2	DsGFP	-1.01149	12.3209	0.0291688	1	1999.03	3720.4	Down	-	-	-	-	-	XP_028159049.1//uncharacterized protein LOC114351900`[Ostrinia furnacalis]	-	-	tr|A0A6J1WH00|A0A6J1WH00_GALME//Uncharacterized protein LOC113513608 {ECO:0000313|RefSeq:XP_026753402.1} OS=Galleria mellonella (Greater wax moth) Name=LOC113513608 {ECO:0000313|RefSeq:XP_026753402.1} PE=4
Unigene16468	DsCPEB2	DsGFP	-1.13881	2.34808	0.0291824	1	27.16	35.35	Down	-	-	-	-	-	-	-	-	-
Unigene3846	DsCPEB2	DsGFP	-1.06788	3.45875	0.0295066	1	5.85	8.22	Down	-	GO:0016020//membrane`cellular_component`A lipid bilayer along with all the proteins and protein complexes embedded in it and attached to it. [GOC:dos, GOC:mah, ISBN:0815316194];GO:0015179//L-amino acid transmembrane transporter activity`molecular_function`Enables the transfer of an L-amino acid from one side of a membrane to the other. L-amino acids are the L-enantiomers of amino acids. [GOC:ai, …	K14209//SLC36A, PAT`solute carrier family 36 (proton-coupled amino acid transporter)	-	-	XP_028161381.1//proton-coupled amino acid transporter-like protein pathetic isoform X1`[Ostrinia furnacalis]	PF01490.23//Aa_trans`Transmembrane amino acid transporter protein	-	tr|A0A9N9R8Q2|A0A9N9R8Q2_9NEOP//Amino acid transporter transmembrane domain-containing protein {ECO:0000259|Pfam:PF01490} OS=Diatraea saccharalis (sugarcane borer) ORFNames=DIATSA_LOCUS9355 {ECO:0000313|EMBL:CAG9791761.1} PE=4
Unigene11551	DsCPEB2	DsGFP	-1.24577	1.40119	0.0295301	1	4.2	6.94	Down	-	-	-	-	-	-	-	-	-
Unigene1155	DsCPEB2	DsGFP	-1.00836	10.1456	0.0297323	1	1893.87	3745.19	Down	-	GO:0005737//cytoplasm`cellular_component`The contents of a cell excluding the plasma membrane and nucleus, but including other subcellular structures. [ISBN:0198547684];GO:0005643//nuclear pore`cellular_component`A protein complex providing a discrete opening in the nuclear envelope of a eukaryotic cell, where the inner and outer nuclear membranes are joined. [ISBN:0198547684];GO:0006611//protein…	K25203//XPO4`exportin-4	ko03013//Nucleocytoplasmic transport`Genetic Information Processing`Translation	-	KAJ0183373.1//hypothetical protein K1T71_001349`[Dendrolimus kikuchii]	-	-	tr|A0A2H1WND4|A0A2H1WND4_SPOFR//SFRICE_038415 {ECO:0000313|EMBL:SOQ54580.1} OS=Spodoptera frugiperda (Fall armyworm) ORFNames=SFRICE_038415 {ECO:0000313|EMBL:SOQ54580.1} PE=3
Unigene22288	DsCPEB2	DsGFP	-1.21792	1.65189	0.0301	1	11.65	25.45	Down	-	-	-	-	-	XP_028158998.1//uncharacterized protein LOC114351853`[Ostrinia furnacalis]	-	-	tr|A0A9N9RB69|A0A9N9RB69_9NEOP//Protease inhibitor {ECO:0008006|Google:ProtNLM} OS=Diatraea saccharalis (sugarcane borer) ORFNames=DIATSA_LOCUS10687 {ECO:0000313|EMBL:CAG9793227.1} PE=4
Unigene13760	DsCPEB2	DsGFP	-1.00548	11.4277	0.0301393	1	10221.2	17090.6	Down	-	-	-	-	-	-	-	-	-
Unigene11292	DsCPEB2	DsGFP	-1.20098	1.83197	0.0304043	1	2.86	7.43	Down	-	-	-	-	-	XP_028168683.1//uncharacterized protein LOC114358822`[Ostrinia furnacalis]	-	-	tr|A0A9N9R5R8|A0A9N9R5R8_9NEOP//Uncharacterized protein {ECO:0000313|EMBL:CAG9789953.1} OS=Diatraea saccharalis (sugarcane borer) ORFNames=DIATSA_LOCUS7645 {ECO:0000313|EMBL:CAG9789953.1} PE=4
Unigene5325	DsCPEB2	DsGFP	-1.01807	5.28876	0.0308498	1	32.9	71.6	Down	-	GO:0016311//dephosphorylation`biological_process`The process of removing one or more phosphoric (ester or anhydride) residues from a molecule. [ISBN:0198506732];GO:0046872//metal ion binding`molecular_function`Binding to a metal ion. [GOC:ai];GO:0004035//alkaline phosphatase activity`molecular_function`Catalysis of the reaction: a phosphate monoester + H2O = an alcohol + phosphate, with an alkali…	K01077//E3.1.3.1, phoA, phoB`alkaline phosphatase [EC:3.1.3.1]	ko01100//Metabolic pathways`Metabolism`Global and overview maps;ko01240//Biosynthesis of cofactors`Metabolism`Global and overview maps;ko00730//Thiamine metabolism`Metabolism`Metabolism of cofactors and vitamins;ko00790//Folate biosynthesis`Metabolism`Metabolism of cofactors and vitamins	-	CAG9786912.1//unnamed protein product`[Diatraea saccharalis]	PF00245.25//Alk_phosphatase`Alkaline phosphatase	-	tr|A0A9N9R096|A0A9N9R096_9NEOP//Alkaline phosphatase {ECO:0000256|ARBA:ARBA00012647, ECO:0000256|RuleBase:RU003947} EC=3.1.3.1 {ECO:0000256|ARBA:ARBA00012647, ECO:0000256|RuleBase:RU003947} OS=Diatraea saccharalis (sugarcane borer) ORFNames=DIATSA_LOCUS4837 {ECO:0000313|EMBL:CAG9786912.1} PE=3
Unigene5572	DsCPEB2	DsGFP	-1.11059	2.51185	0.031027	1	2.25	4.64	Down	-	GO:0022857//transmembrane transporter activity`molecular_function`Enables the transfer of a substance, usually a specific substance or a group of related substances, from one side of a membrane to the other. [GOC:jid, GOC:mtg_transport, ISBN:0815340729];GO:0016020//membrane`cellular_component`A lipid bilayer along with all the proteins and protein complexes embedded in it and attached to it. [GOC…	K12301//SLC17A5`MFS transporter, ACS family, solute carrier family 17 (sodium-dependent inorganic phosphate cotransporter), member 5	ko04142//Lysosome`Cellular Processes`Transport and catabolism	-	XP_028173317.1//putative inorganic phosphate cotransporter`[Ostrinia furnacalis]	PF07690.21//MFS_1`Major Facilitator Superfamily	-	tr|A0A8S0YS33|A0A8S0YS33_ARCPL//Major facilitator superfamily (MFS) profile domain-containing protein {ECO:0000259|PROSITE:PS50850} OS=Arctia plantaginis (Wood tiger moth) (Phalaena plantaginis) APLA_LOCUS724 {ECO:0000313|EMBL:CAB3221219.1} PE=4
Unigene2117	DsCPEB2	DsGFP	-1.01561	5.3687	0.0310939	1	15.26	19.34	Down	-	GO:0016020//membrane`cellular_component`A lipid bilayer along with all the proteins and protein complexes embedded in it and attached to it. [GOC:dos, GOC:mah, ISBN:0815316194];GO:0004767//sphingomyelin phosphodiesterase activity`molecular_function`Catalysis of the reaction: H2O + sphingomyelin = ceramide + choline phosphate + H+. [EC:3.1.4.12, RHEA:19253]	K12351//SMPD2`sphingomyelin phosphodiesterase 2 [EC:3.1.4.12]	ko01100//Metabolic pathways`Metabolism`Global and overview maps;ko00600//Sphingolipid metabolism`Metabolism`Lipid metabolism	-	XP_028163803.1//putative neutral sphingomyelinase`[Ostrinia furnacalis]	PF03372.28//Exo_endo_phos`Endonuclease/Exonuclease/phosphatase family	-	tr|A0A9N9WIG5|A0A9N9WIG5_9NEOP//sphingomyelin phosphodiesterase {ECO:0000256|ARBA:ARBA00012369} EC=3.1.4.12 {ECO:0000256|ARBA:ARBA00012369} OS=Diatraea saccharalis (sugarcane borer) ORFNames=DIATSA_LOCUS9696 {ECO:0000313|EMBL:CAG9792137.1} PE=3
Unigene17524	DsCPEB2	DsGFP	-1.05141	3.71571	0.0311986	1	29	55.91	Down	-	-	-	-	-	-	-	-	-
Unigene37890	DsCPEB2	DsGFP	-1.02725	4.38009	0.031628	1	419.93	821.4	Down	-	-	-	-	-	-	-	-	-
Unigene9720	DsCPEB2	DsGFP	-1.29684	1.04018	0.0322437	1	1.21	2.76	Down	-	GO:0005829//cytosol`cellular_component`The part of the cytoplasm that does not contain organelles but which does contain other particulate matter, such as protein complexes. [GOC:hjd, GOC:jl];GO:0030388//fructose 1,6-bisphosphate metabolic process`biological_process`The chemical reactions and pathways involving fructose 1,6-bisphosphate, also known as FBP. The D enantiomer is a metabolic intermed…	K01623//ALDO`fructose-bisphosphate aldolase, class I [EC:4.1.2.13]	ko01100//Metabolic pathways`Metabolism`Global and overview maps;ko01200//Carbon metabolism`Metabolism`Global and overview maps;ko01230//Biosynthesis of amino acids`Metabolism`Global and overview maps;ko00010//Glycolysis / Gluconeogenesis`Metabolism`Carbohydrate metabolism;ko00030//Pentose phosphate pathway`Metabolism`Carbohydrate metabolism;ko00051//Fructose and mannose metabolism`Metabolism`Carb…	-	XP_028178676.1//fructose-bisphosphate aldolase-like isoform X1`[Ostrinia furnacalis]	PF00274.24//Glycolytic`Fructose-bisphosphate aldolase class-I	-	tr|A0A921ZUD4|A0A921ZUD4_MANSE//fructose-bisphosphate aldolase {ECO:0000256|ARBA:ARBA00013068} EC=4.1.2.13 {ECO:0000256|ARBA:ARBA00013068} OS=Manduca sexta (Tobacco hawkmoth) (Tobacco hornworm) ORFNames=O3G_MSEX013842 {ECO:0000313|EMBL:KAG6463388.1} PE=3
Unigene5506	DsCPEB2	DsGFP	-1.2793	1.15285	0.0324633	1	0.72	1.61	Down	-	GO:0046949//fatty-acyl-CoA biosynthetic process`biological_process`The chemical reactions and pathways resulting in the formation of a fatty-acyl-CoA, any derivative of coenzyme A in which the sulfhydryl group is in thiolester linkage with a fatty-acyl group. [ISBN:0198506732];GO:0004467//long-chain fatty acid-CoA ligase activity`molecular_function`Catalysis of the reaction: a long-chain fatty ac…	K01904//4CL`4-coumarate--CoA ligase [EC:6.2.1.12]	ko01100//Metabolic pathways`Metabolism`Global and overview maps;ko00130//Ubiquinone and other terpenoid-quinone biosynthesis`Metabolism`Metabolism of cofactors and vitamins	-	XP_028167041.1//probable 4-coumarate--CoA ligase 3 isoform X1`[Ostrinia furnacalis]	PF00501.33//AMP-binding`AMP-binding enzyme;PF13193.11//AMP-binding_C`AMP-binding enzyme C-terminal domain	-	tr|A0A9N9WE87|A0A9N9WE87_9NEOP//4-coumarate--CoA ligase {ECO:0008006|Google:ProtNLM} OS=Diatraea saccharalis (sugarcane borer) ORFNames=DIATSA_LOCUS6118 {ECO:0000313|EMBL:CAG9788302.1} PE=3
Unigene6779	DsCPEB2	DsGFP	-1.27155	1.20605	0.0325492	1	0.9	1.99	Down	-	GO:0062023//collagen-containing extracellular matrix`cellular_component`An extracellular matrix consisting mainly of proteins (especially collagen) and glycosaminoglycans (mostly as proteoglycans) that provides not only essential physical scaffolding for the cellular constituents but can also initiate crucial biochemical and biomechanical cues required for tissue morphogenesis, differentiation an…	K25356//ANGPTL1, ANG3`angiopoietin-related protein 1	-	-	CAH2985269.1//unnamed protein product`[Chilo suppressalis]	PF00147.23//Fibrinogen_C`Fibrinogen beta and gamma chains, C-terminal globular domain	-	tr|A0A6J1WWC8|A0A6J1WWC8_GALME//Fibrinogen alpha chain {ECO:0000313|RefSeq:XP_026756937.2} OS=Galleria mellonella (Greater wax moth) Name=LOC113516676 {ECO:0000313|RefSeq:XP_026756937.2} PE=4
Unigene14678	DsCPEB2	DsGFP	-1.09872	2.58725	0.0326256	1	8.98	17.35	Down	-	-	-	-	-	-	-	-	-
Unigene22130	DsCPEB2	DsGFP	-1.23312	1.29038	0.0326838	1	8.78	19.25	Down	-	-	-	-	-	-	-	-	-
Unigene3929	DsCPEB2	DsGFP	-1.08817	2.63968	0.0341666	1	6.94	12.41	Down	-	-	-	-	-	RVE49978.1//hypothetical protein evm_005331`[Chilo suppressalis]	PF03417.21//AAT`Acyl-coenzyme A:6-aminopenicillanic acid acyl-transferase	-	tr|A0A0G3VJK4|A0A0G3VJK4_CHISP//Tan {ECO:0000313|EMBL:AKL78852.1} OS=Chilo suppressalis (Asiatic rice borer moth) Name=tan {ECO:0000313|EMBL:AKL78852.1} PE=2
Unigene8392	DsCPEB2	DsGFP	-1.10187	2.37122	0.034648	1	2.84	5.62	Down	-	GO:0004930//G protein-coupled receptor activity`molecular_function`Combining with an extracellular signal and transmitting the signal across the membrane by activating an associated G-protein; promotes the exchange of GDP for GTP on the alpha subunit of a heterotrimeric G-protein complex. [GOC:bf, Wikipedia:GPCR]	K08439//GPR161`G protein-coupled receptor 161	-	-	RVE47926.1//hypothetical protein evm_007440`[Chilo suppressalis]	PF00001.26//7tm_1`7 transmembrane receptor (rhodopsin family)	-	tr|A0A1Z2RRK7|A0A1Z2RRK7_CADCA//Minus strand dopamine receptor-like {ECO:0000313|EMBL:ASA46484.1} Fragment OS=Cadra cautella (Almond moth) (Ephestia cautella) PE=2
Unigene24751	DsCPEB2	DsGFP	-1.02839	3.57753	0.0354179	1	67.69	128.14	Down	-	-	-	-	-	-	-	-	-
Unigene3680	DsCPEB2	DsGFP	-1.08967	2.40943	0.0365092	1	1.49	2.89	Down	-	GO:0005245//voltage-gated calcium channel activity`molecular_function`Enables the transmembrane transfer of a calcium ion by a voltage-gated channel. A voltage-gated channel is a channel whose open state is dependent on the voltage across the membrane in which it is embedded. [GOC:mtg_transport, GOC:tb, ISBN:0815340729];GO:0005891//voltage-gated calcium channel complex`cellular_component`A protei…	K04861//CACNA2D4`voltage-dependent calcium channel alpha-2/delta-4	ko04010//MAPK signaling pathway`Environmental Information Processing`Signal transduction	-	XP_028158814.1//voltage-dependent calcium channel subunit alpha-2/delta-4 isoform X1`[Ostrinia furnacalis]	PF02743.23//dCache_1`Cache domain;PF08473.16//VGCC_alpha2`Neuronal voltage-dependent calcium channel alpha 2acd	-	tr|A0A9P0G4I2|A0A9P0G4I2_9NEOP//VWFA domain-containing protein {ECO:0000259|PROSITE:PS50234} OS=Diatraea saccharalis (sugarcane borer) ORFNames=DIATSA_LOCUS13617 {ECO:0000313|EMBL:CAH0766297.1} PE=4
Unigene27932	DsCPEB2	DsGFP	-1.2389	1.24025	0.0365579	1	17.07	42.22	Down	-	-	-	-	-	-	-	-	-
Unigene19609	DsCPEB2	DsGFP	-1.24514	1.18832	0.036607	1	5.81	12.95	Down	-	-	-	-	-	-	-	-	-
Unigene13730	DsCPEB2	DsGFP	-1.29597	0.830097	0.0367028	1	2.37	4.7	Down	-	-	-	-	-	-	-	-	-
Unigene17016	DsCPEB2	DsGFP	-1.28543	0.896313	0.0367235	1	3.31	7.36	Down	-	-	-	-	-	-	-	-	-
Unigene17565	DsCPEB2	DsGFP	-1.27588	0.959627	0.0367251	1	3.7	8.36	Down	-	-	-	-	-	-	-	-	-
Unigene5062	DsCPEB2	DsGFP	-1.00976	3.88256	0.0367733	1	6.16	11.68	Down	-	GO:0005634//nucleus`cellular_component`A membrane-bounded organelle of eukaryotic cells in which chromosomes are housed and replicated. In most cells, the nucleus contains all of the cell's chromosomes except the organellar chromosomes, and is the site of RNA synthesis and processing. In some species, or in specialized cell types, RNA metabolism or DNA replication may be absent. [GOC:go_curators]…	K22534//PRDM5`PR domain zinc finger protein 5 [EC:2.1.1.-]	-	-	XP_028176722.1//zinc finger protein 492-like isoform X2`[Ostrinia furnacalis]	PF13465.11//zf-H2C2_2`Zinc-finger double domain	zf-C2H2//https://guolab.wchscu.cn/AnimalTFDB4/#/detail/TF/Lepisosteus_oculatus/zf-C2H2	tr|A0A2H1VIT1|A0A2H1VIT1_SPOFR//SFRICE_005226 {ECO:0000313|EMBL:SOQ40164.1} OS=Spodoptera frugiperda (Fall armyworm) ORFNames=SFRICE_005226 {ECO:0000313|EMBL:SOQ40164.1} PE=4
Unigene27990	DsCPEB2	DsGFP	-1.05378	2.88213	0.038027	1	58.24	115.1	Down	-	-	-	-	-	-	-	-	-
Unigene9394	DsCPEB2	DsGFP	-1.00386	3.84664	0.0384936	1	12.42	34.48	Down	-	-	-	-	-	-	-	-	-
Unigene11923	DsCPEB2	DsGFP	-1.01057	3.6237	0.0388548	1	38.95	69.98	Down	-	-	-	-	-	-	-	-	-
Unigene15514	DsCPEB2	DsGFP	-1.05874	2.63938	0.0392646	1	15.3	23.27	Down	-	-	-	-	-	-	-	-	-
Unigene13318	DsCPEB2	DsGFP	-1.07787	2.2066	0.0395103	1	11.87	26.65	Down	-	-	-	-	-	-	-	-	-
Unigene4641	DsCPEB2	DsGFP	-1.05785	2.58013	0.0395882	1	3.03	6.09	Down	-	GO:0005549//odorant binding`molecular_function`Binding to an odorant, any substance capable of stimulating the sense of smell. [GOC:jl, ISBN:0721662544]	-	-	-	XP_028169611.1//uncharacterized protein LOC114359411`[Ostrinia furnacalis]	-	-	tr|A0A921Z032|A0A921Z032_MANSE//Odorant binding protein 26 {ECO:0000313|EMBL:KAG6447909.1} OS=Manduca sexta (Tobacco hawkmoth) (Tobacco hornworm) ORFNames=O3G_MSEX005227 {ECO:0000313|EMBL:KAG6447909.1} PE=4
Unigene12326	DsCPEB2	DsGFP	-1.00779	3.46173	0.0398355	1	12.96	24.32	Down	-	GO:0003964//RNA-directed DNA polymerase activity`molecular_function`Catalysis of the reaction: deoxynucleoside triphosphate + DNA(n) = diphosphate + DNA(n+1). Catalyzes RNA-template-directed extension of the 3'- end of a DNA strand by one deoxynucleotide at a time. [EC:2.7.7.49]	-	-	-	CAH2242802.1//jg25121`[Pararge aegeria aegeria]	-	-	tr|S4PSY0|S4PSY0_9NEOP//Endonuclease-reverse transcriptase {ECO:0000313|EMBL:JAA79557.1} Fragment OS=Pararge aegeria (speckled wood butterfly) PE=4
Unigene5490	DsCPEB2	DsGFP	-1.05654	2.49714	0.0400608	1	2.4	4.94	Down	-	-	-	-	-	-	-	-	-
Unigene9717	DsCPEB2	DsGFP	-1.17894	1.3063	0.0405771	1	1.56	3.26	Down	-	-	-	-	-	-	-	-	-
Unigene14919	DsCPEB2	DsGFP	-1.22393	1.11581	0.0413757	1	4.24	8.05	Down	-	-	-	-	-	-	-	-	-
Unigene8409	DsCPEB2	DsGFP	-1.25236	0.874326	0.0422217	1	1.77	4.25	Down	-	GO:0045165//cell fate commitment`biological_process`The cellular developmental process by which a cell establishes the intrinsic character of a cell or tissue region irreversibly committing it to a particular fate. [ISBN:0716731185];GO:0005615//extracellular space`cellular_component`That part of a multicellular organism outside the cells proper, usually taken to be outside the plasma membranes, a…	K00444//WNT5`wingless-type MMTV integration site family, member 5	ko04310//Wnt signaling pathway`Environmental Information Processing`Signal transduction;ko04150//mTOR signaling pathway`Environmental Information Processing`Signal transduction	-	XP_028169329.1//protein Wnt-5b-like`[Ostrinia furnacalis]	-	-	tr|A0A4C1V2U8|A0A4C1V2U8_EUMVA//Protein Wnt {ECO:0000256|RuleBase:RU003500} OS=Eumeta variegata (Bagworm moth) (Eumeta japonica) ORFNames=EVAR_25951_1 {ECO:0000313|EMBL:GBP32592.1} PE=3
Unigene11991	DsCPEB2	DsGFP	-1.26131	0.807076	0.04243	1	1.5	3.37	Down	-	GO:0005634//nucleus`cellular_component`A membrane-bounded organelle of eukaryotic cells in which chromosomes are housed and replicated. In most cells, the nucleus contains all of the cell's chromosomes except the organellar chromosomes, and is the site of RNA synthesis and processing. In some species, or in specialized cell types, RNA metabolism or DNA replication may be absent. [GOC:go_curators]…	-	-	-	XP_045535266.1//protein tramtrack, beta isoform isoform X16`[Papilio machaon]	-	-	tr|A0A6J1N8E3|A0A6J1N8E3_BICAN//Protein tramtrack, beta isoform isoform X22 {ECO:0000313|RefSeq:XP_023943980.1} OS=Bicyclus anynana (Squinting bush brown butterfly) Name=LOC112049969 {ECO:0000313|RefSeq:XP_023943980.1} PE=4
Unigene7026	DsCPEB2	DsGFP	-1.14668	1.43052	0.044188	1	1.18	2.41	Down	-	-	-	-	-	XP_028157610.1//heparanase`[Ostrinia furnacalis]	-	-	-
Unigene8150	DsCPEB2	DsGFP	-1.11364	1.7736	0.0453616	1	2.34	3.55	Down	-	GO:0004252//serine-type endopeptidase activity`molecular_function`Catalysis of the hydrolysis of internal, alpha-peptide bonds in a polypeptide chain by a catalytic mechanism that involves a catalytic triad consisting of a serine nucleophile that is activated by a proton relay involving an acidic residue (e.g. aspartate or glutamate) and a basic residue (usually histidine). [GOC:mah, https://www.…	K24132//Sp7`serine protease 7 [EC:3.4.21.-]	-	-	CAH0403404.1//unnamed protein product`[Chilo suppressalis]	PF12032.13//CLIP`Regulatory CLIP domain of proteinases;PF00089.31//Trypsin`Trypsin	-	tr|A0A6J2JLZ9|A0A6J2JLZ9_BOMMA//CLIP domain-containing serine protease {ECO:0000256|RuleBase:RU366078} EC=3.4.21.- {ECO:0000256|RuleBase:RU363034} OS=Bombyx mandarina (Wild silk moth) (Wild silkworm) Name=LOC114243395 {ECO:0000313|RefSeq:XP_028030676.1} PE=3
Unigene5772	DsCPEB2	DsGFP	-1.1826	1.25673	0.0455315	1	0.84	1.76	Down	-	-	-	-	-	-	-	-	-
Unigene9487	DsCPEB2	DsGFP	-1.04156	2.33125	0.0459108	1	3.35	6.37	Down	-	-	-	-	-	-	-	-	-
Unigene14971	DsCPEB2	DsGFP	-1.11545	1.70131	0.0460052	1	4.78	9.44	Down	-	-	-	-	-	-	-	-	-
Unigene24644	DsCPEB2	DsGFP	-1.04023	2.28253	0.0464204	1	26.25	50.65	Down	-	-	-	-	-	-	-	-	-
Unigene23126	DsCPEB2	DsGFP	-1.06387	2.1442	0.0478586	1	42.6	65.35	Down	-	-	-	-	-	-	-	-	-
Unigene17376	DsCPEB2	DsGFP	-1.09513	1.79675	0.0487276	1	7.88	14.94	Down	-	GO:0061617//MICOS complex`cellular_component`Mitochondrial inner membrane complex involved in maintenance of crista junctions, inner membrane architecture, and formation of contact sites to the outer membrane. In Saccharomyces cerevisiae the complex has six subunits: MIC10, MIC12, MIC19, MIC26, MIC27, and MIC60. [GOC:dph, PMID:21944719, PMID:21987634, PMID:22009199, PMID:24687277];GO:0042407//cri…	K17785//IMMT, MIC60`MICOS complex subunit MIC60	-	-	XP_028158647.1//MICOS complex subunit MIC60-like`[Ostrinia furnacalis]	-	-	tr|A0A8J9UIU7|A0A8J9UIU7_9NEOP//MICOS complex subunit MIC60 {ECO:0000256|RuleBase:RU363000} Mitofilin {ECO:0000256|RuleBase:RU363000} Fragment OS=Brenthis ino (lesser marbled fritillary) ORFNames=BINO364_LOCUS7242 {ECO:0000313|EMBL:CAH0721101.1} PE=3
Unigene20969	DsCPEB2	DsGFP	-1.12364	1.41534	0.0487751	1	25.63	54.55	Down	-	-	-	-	-	-	-	-	-
Unigene24935	DsCPEB2	DsGFP	-1.09552	1.76163	0.0491351	1	18.27	36.79	Down	-	-	-	-	-	-	-	-	-
Unigene18215	DsCPEB2	DsGFP	-1.12512	1.36944	0.0492529	1	6.04	15.49	Down	-	-	-	-	-	-	-	-	-
Unigene30341	DsCPEB2	DsGFP	-1.12512	1.36944	0.0492529	1	25.48	50.95	Down	-	-	-	-	-	-	-	-	-
Unigene8190	DsCPEB2	DsGFP	-1.12671	1.32204	0.0497558	1	8.76	9.56	Down	-	GO:0003857//3-hydroxyacyl-CoA dehydrogenase activity`molecular_function`Catalysis of the reaction: (S)-3-hydroxyacyl-CoA + NAD+ = 3-oxoacyl-CoA + NADH + H+. [EC:1.1.1.35];GO:0006635//fatty acid beta-oxidation`biological_process`A fatty acid oxidation process that results in the complete oxidation of a long-chain fatty acid. Fatty acid beta-oxidation begins with the addition of coenzyme A to a fat…	K00074//paaH, hbd, fadB, mmgB`3-hydroxybutyryl-CoA dehydrogenase [EC:1.1.1.157]	ko01100//Metabolic pathways`Metabolism`Global and overview maps;ko01200//Carbon metabolism`Metabolism`Global and overview maps;ko00650//Butanoate metabolism`Metabolism`Carbohydrate metabolism;ko00360//Phenylalanine metabolism`Metabolism`Amino acid metabolism	-	CAG4988285.1//unnamed protein product`[Colias eurytheme]	PF00725.27//3HCDH`3-hydroxyacyl-CoA dehydrogenase, C-terminal domain	-	tr|A0A6J3BWI9|A0A6J3BWI9_GALME//Hydroxyacyl-coenzyme A dehydrogenase, mitochondrial-like {ECO:0000313|RefSeq:XP_031764777.1} OS=Galleria mellonella (Greater wax moth) Name=LOC116412914 {ECO:0000313|RefSeq:XP_031764777.1} PE=4
Unigene17344	DsCPEB2	DsGFP	-1.07755	1.98091	0.0499766	1	9.31	22.65	Down	-	-	-	-	-	-	-	-	-
Unigene965	DsCPEB2	DsGFP	3.70407	4.68136	4.16e-12	2.82e-09	16.99	1.49	Up	-	GO:0071897//DNA biosynthetic process`biological_process`The biosynthetic process resulting in the formation of DNA. [GOC:mah];GO:0015074//DNA integration`biological_process`The process in which a DNA segment is incorporated into another, usually larger, DNA molecule such as a chromosome. [GOC:mah];GO:0042575//DNA polymerase complex`cellular_component`A protein complex that possesses DNA polymeras…	K21440//ANKRD50`ankyrin repeat domain-containing protein 50	-	-	XP_045456466.1//uncharacterized protein LOC123666419`[Melitaea cinxia]	PF17921.6//Integrase_H2C2`Integrase zinc binding domain;PF00665.31//rve`Integrase core domain	-	tr|A0A7E5WU05|A0A7E5WU05_TRINI//RNA-directed DNA polymerase {ECO:0000256|ARBA:ARBA00012493} EC=2.7.7.49 {ECO:0000256|ARBA:ARBA00012493} OS=Trichoplusia ni (Cabbage looper) Name=LOC113505319 {ECO:0000313|RefSeq:XP_026743752.1} PE=4
Unigene12152	DsCPEB2	DsGFP	3.86776	3.79718	4.54e-12	2.95e-09	40.1	2.51	Up	-	-	-	-	-	-	-	-	-
Unigene10651	DsCPEB2	DsGFP	3.91217	3.21613	1.89e-11	1.09e-08	21.15	1.29	Up	-	GO:0005576//extracellular region`cellular_component`The space external to the outermost structure of a cell. For cells without external protective or external encapsulating structures this refers to space outside of the plasma membrane. This term covers the host cell environment outside an intracellular parasite. [GOC:go_curators];GO:0042742//defense response to bacterium`biological_process`React…	-	-	-	XP_013186700.1//attacin-B`[Amyelois transitella]	PF03769.20//Attacin_C`Attacin, C-terminal region	-	tr|A0A9N9R9R2|A0A9N9R9R2_9NEOP//Attacin C-terminal domain-containing protein {ECO:0000259|Pfam:PF03769} OS=Diatraea saccharalis (sugarcane borer) ORFNames=DIATSA_LOCUS9954 {ECO:0000313|EMBL:CAG9792425.1} PE=3
Unigene15258	DsCPEB2	DsGFP	3.0746	3.78613	7.65e-09	3.73e-06	94.28	47.47	Up	-	-	-	-	-	-	-	-	-
Unigene9334	DsCPEB2	DsGFP	3.07544	3.54374	9.03e-09	4.14e-06	21.97	6.88	Up	-	GO:0008745//N-acetylmuramoyl-L-alanine amidase activity`molecular_function`Catalysis of the hydrolysis of the link between N-acetylmuramoyl residues and L-amino acid residues in certain bacterial cell-wall glycopeptides. [EC:3.5.1.28, PMID:22748813];GO:0045087//innate immune response`biological_process`Innate immune responses are defense responses mediated by germline encoded components that dire…	K24076//PGRP-LB`peptidoglycan-recognition protein LB [EC:3.5.1.28]	ko04624//Toll and Imd signaling pathway`Organismal Systems`Immune system	-	UEN71115.1//peptidoglycan recognition protein-S3`[Glyphodes pyloalis]	PF01510.30//Amidase_2`N-acetylmuramoyl-L-alanine amidase	-	tr|A0A6J3BWU0|A0A6J3BWU0_GALME//Peptidoglycan-recognition protein {ECO:0000256|PIRNR:PIRNR037945} OS=Galleria mellonella (Greater wax moth) Name=LOC116412856 {ECO:0000313|RefSeq:XP_031764356.1} PE=3
Unigene4267	DsCPEB2	DsGFP	2.65461	5.48764	9.37e-08	3.65e-05	54.33	8.89	Up	-	-	-	-	-	XP_011552133.3//balbiani ring protein 3`[Plutella xylostella]	-	-	tr|A0A8S4S6J1|A0A8S4S6J1_9NEOP//Jg16739 protein {ECO:0000313|EMBL:CAH2245169.1} OS=Pararge aegeria aegeria ORFNames=PAEG_LOCUS21019 {ECO:0000313|EMBL:CAH2245169.1} PE=4
Unigene18538	DsCPEB2	DsGFP	2.42168	5.15717	9.98e-07	0.000345604	240.57	41.46	Up	-	-	-	-	-	-	-	-	-
Unigene9786	DsCPEB2	DsGFP	2.81549	2.30442	1.09e-06	0.000362688	9.51	1.19	Up	-	GO:0042742//defense response to bacterium`biological_process`Reactions triggered in response to the presence of a bacterium that act to protect the cell or organism. [GOC:jl]	-	-	-	XP_028168271.1//attacin-like`[Ostrinia furnacalis]	PF03769.20//Attacin_C`Attacin, C-terminal region	-	tr|T2C8M9|T2C8M9_OSTFU//Attacin {ECO:0000313|EMBL:AGV28582.1} OS=Ostrinia furnacalis (Asian corn borer) PE=2
Unigene20625	DsCPEB2	DsGFP	2.65715	2.29727	3.27e-06	0.000999924	42.6	6.28	Up	-	GO:0005751//mitochondrial respiratory chain complex IV`cellular_component`A protein complex located in the mitochondrial inner membrane that forms part of the mitochondrial respiratory chain. Contains the 13 polypeptide subunits of cytochrome c oxidase, including cytochrome a and cytochrome a3. Catalyzes the oxidation of reduced cytochrome c by dioxygen (O2). [GOC:mtg_sensu, ISBN:0198547684];GO:0…	K02272//COX7C`cytochrome c oxidase subunit 7c	ko01100//Metabolic pathways`Metabolism`Global and overview maps;ko00190//Oxidative phosphorylation`Metabolism`Energy metabolism	-	CAH0697975.1//unnamed protein product`[Spodoptera exigua]	PF02935.21//COX7C`Cytochrome c oxidase subunit VIIc	-	tr|A0A2A4ITU1|A0A2A4ITU1_HELVI//Uncharacterized protein {ECO:0000313|EMBL:PCG63185.1} OS=Heliothis virescens (Tobacco budworm moth) {ECO:0000313|EMBL:PCG71954.1} PE=3
Unigene7347	DsCPEB2	DsGFP	2.23746	3.86538	1.02e-05	0.0027368	22.73	4.44	Up	-	GO:0005737//cytoplasm`cellular_component`The contents of a cell excluding the plasma membrane and nucleus, but including other subcellular structures. [ISBN:0198547684];GO:0005634//nucleus`cellular_component`A membrane-bounded organelle of eukaryotic cells in which chromosomes are housed and replicated. In most cells, the nucleus contains all of the cell's chromosomes except the organellar chromo…	K04402//GADD45`growth arrest and DNA-damage-inducible protein	ko04068//FoxO signaling pathway`Environmental Information Processing`Signal transduction;ko04010//MAPK signaling pathway`Environmental Information Processing`Signal transduction	-	XP_028165083.1//growth arrest and DNA damage-inducible protein GADD45 gamma isoform X1`[Ostrinia furnacalis]	-	-	tr|A0A6J2KAP1|A0A6J2KAP1_BOMMA//Growth arrest and DNA damage-inducible protein GADD45 alpha {ECO:0000313|RefSeq:XP_028039351.1} OS=Bombyx mandarina (Wild silk moth) (Wild silkworm) Name=LOC114249842 {ECO:0000313|RefSeq:XP_028039351.1} PE=4
Unigene8424	DsCPEB2	DsGFP	2.16137	3.55914	2.2e-05	0.00527957	16.94	3.48	Up	-	GO:0050808//synapse organization`biological_process`A process that is carried out at the cellular level which results in the assembly, arrangement of constituent parts, or disassembly of a synapse, the junction between a neuron and a target (neuron, muscle, or secretory cell). [GOC:ai, GOC:pr]	K06756//NRCAM`neuronal cell adhesion molecule	-	-	QCX08266.1//hemolin`[Cnaphalocrocis medinalis]	PF13927.11//Ig_3`Immunoglobulin domain;PF13895.11//Ig_2`Immunoglobulin domain;PF07679.21//I-set`Immunoglobulin I-set domain;PF00047.30//ig`Immunoglobulin domain	CSL//https://guolab.wchscu.cn/AnimalTFDB4/#/detail/TF/Pelodiscus_sinensis/CSL	tr|A0A4Y5PUW0|A0A4Y5PUW0_CNAME//Hemolin {ECO:0000313|EMBL:QCX08266.1} OS=Cnaphalocrocis medinalis (Rice leaffolder moth) PE=2
Unigene4361	DsCPEB2	DsGFP	2.2205	2.44335	4.62e-05	0.00986619	4.31	0.85	Up	-	-	-	-	-	CAH0713157.1//unnamed protein product, partial`[Brenthis ino]	-	-	tr|A0A8J9VKW1|A0A8J9VKW1_9NEOP//Uncharacterized protein {ECO:0000313|EMBL:CAH0713157.1} Fragment OS=Brenthis ino (lesser marbled fritillary) ORFNames=BINO364_LOCUS349 {ECO:0000313|EMBL:CAH0713157.1} PE=4
Unigene13625	DsCPEB2	DsGFP	2.16871	2.44368	6.54e-05	0.0134098	19.07	3.48	Up	-	-	-	-	-	-	-	-	-
Unigene8404	DsCPEB2	DsGFP	2.15979	2.43653	7.03e-05	0.0140541	7.93	1.64	Up	-	GO:0050660//flavin adenine dinucleotide binding`molecular_function`Binding to FAD, flavin-adenine dinucleotide, the coenzyme or the prosthetic group of various flavoprotein oxidoreductase enzymes, in either the oxidized form, FAD, or the reduced form, FADH2. [GOC:ai, GOC:imk, ISBN:0198506732];GO:0016614//oxidoreductase activity, acting on CH-OH group of donors`molecular_function`Catalysis of an o…	K00115//GLD`glucose 1-dehydrogenase (FAD, quinone) [EC:1.1.5.9]	ko01100//Metabolic pathways`Metabolism`Global and overview maps;ko00030//Pentose phosphate pathway`Metabolism`Carbohydrate metabolism	-	XP_028157691.1//glucose dehydrogenase [FAD, quinone]-like`[Ostrinia furnacalis]	PF05199.18//GMC_oxred_C`GMC oxidoreductase	-	tr|A0A6J1WSA9|A0A6J1WSA9_GALME//Glucose dehydrogenase [FAD, quinone]-like isoform X2 {ECO:0000313|RefSeq:XP_026754993.1, ECO:0000313|RefSeq:XP_031764421.1} OS=Galleria mellonella (Greater wax moth) ECO:0000313|RefSeq:XP_031764421.1} PE=3
Unigene22161	DsCPEB2	DsGFP	2.31577	1.88811	7.22e-05	0.0140541	47.28	8.74	Up	-	-	-	-	-	-	-	-	-
Unigene3668	DsCPEB2	DsGFP	1.99176	3.36522	9.19e-05	0.0176791	13.37	3.58	Up	-	GO:0003810//protein-glutamine gamma-glutamyltransferase activity`molecular_function`Catalysis of the reaction: L-glutaminyl-[protein] + L-lysyl-[protein] = [protein]-L-lysyl-N(6)-5-L-glutamyl-[protein] + NH4+. This reaction is the formation of the N6-(L-isoglutamyl)-L-lysine isopeptide, resulting in cross-linking polypeptide chains; the gamma-carboxamide groups of peptidyl-glutamine residues act …	K05619//TGM1`transglutaminase 1 [EC:2.3.2.13]	-	-	CAH0764573.1//unnamed protein product`[Diatraea saccharalis]	PF00868.25//Transglut_N`Transglutaminase family;PF01841.24//Transglut_core`Transglutaminase-like superfamily;PF00927.27//Transglut_C`Transglutaminase family, C-terminal ig like domain	PAX//https://guolab.wchscu.cn/AnimalTFDB4/#/detail/TF/Xenopus_tropicalis/PAX	tr|A0A9P0C389|A0A9P0C389_9NEOP//Transglutaminase-like domain-containing protein {ECO:0000259|SMART:SM00460} OS=Diatraea saccharalis (sugarcane borer) ORFNames=DIATSA_LOCUS13148 {ECO:0000313|EMBL:CAH0764573.1} PE=3
Unigene8403	DsCPEB2	DsGFP	1.83976	4.14375	0.000192959	0.0338308	24.23	6.23	Up	-	GO:0046872//metal ion binding`molecular_function`Binding to a metal ion. [GOC:ai];GO:0016020//membrane`cellular_component`A lipid bilayer along with all the proteins and protein complexes embedded in it and attached to it. [GOC:dos, GOC:mah, ISBN:0815316194];GO:0043231//intracellular membrane-bounded organelle`cellular_component`Organized structure of distinctive morphology and function, bounded …	K23490//CYB5`cytochrome b5	-	-	XP_028166778.1//cytochrome B5-like protein`[Ostrinia furnacalis]	PF00173.33//Cyt-b5`Cytochrome b5-like Heme/Steroid binding domain	-	tr|A0A6J1WQ55|A0A6J1WQ55_GALME//Cytochrome b5-like {ECO:0000313|RefSeq:XP_026757251.1} OS=Galleria mellonella (Greater wax moth) Name=LOC113516944 {ECO:0000313|RefSeq:XP_026757251.1} PE=3
Unigene17825	DsCPEB2	DsGFP	2.17973	1.7791	0.000204493	0.0350177	20.99	4.5	Up	-	-	-	-	-	-	-	-	-
Unigene14648	DsCPEB2	DsGFP	1.93165	2.85582	0.000240294	0.0402635	27.95	8.25	Up	-	-	-	-	-	AIX97826.1//chemosensory protein`[Cnaphalocrocis medinalis]	PF03392.18//OS-D`Insect pheromone-binding family, A10/OS-D	-	tr|A0A0A1CP47|A0A0A1CP47_CNAME//Chemosensory protein {ECO:0000313|EMBL:AIX97826.1} OS=Cnaphalocrocis medinalis (Rice leaffolder moth) Name=CSP7 {ECO:0000313|EMBL:AIX97826.1} PE=2
Unigene3386	DsCPEB2	DsGFP	2.08468	1.88948	0.000282521	0.0463424	2.72	0.65	Up	-	GO:0008270//zinc ion binding`molecular_function`Binding to a zinc ion (Zn). [GOC:ai];GO:0003676//nucleic acid binding`molecular_function`Binding to a nucleic acid. [GOC:jl]	K09250//CNBP`cellular nucleic acid-binding protein	-	-	CAH2216889.1//jg8100, partial`[Pararge aegeria aegeria]	-	-	tr|A0A8S4QNE8|A0A8S4QNE8_9NEOP//Jg8100 protein {ECO:0000313|EMBL:CAH2216889.1} Fragment OS=Pararge aegeria aegeria ORFNames=PAEG_LOCUS4839 {ECO:0000313|EMBL:CAH2216889.1} PE=4
Unigene4560	DsCPEB2	DsGFP	1.7937	3.86623	0.000290596	0.0471703	17.42	4.05	Up	-	GO:0000978//RNA polymerase II cis-regulatory region sequence-specific DNA binding`molecular_function`Binding to a specific upstream regulatory DNA sequence (transcription factor recognition sequence or binding site) located in cis relative to the transcription start site (i.e., on the same strand of DNA) of a gene transcribed by RNA polymerase II. [GOC:txnOH-2018];GO:0005634//nucleus`cellular_com…	K15615//SIX4`homeobox protein SIX4	-	-	XP_028163975.1//homeobox protein SIX3-like isoform X1`[Ostrinia furnacalis]	PF16878.10//SIX1_SD`Transcriptional regulator, SIX1, N-terminal SD domain;PF00046.34//Homeodomain`Homeodomain;PF05920.16//Homeobox_KN`Homeobox KN domain	Homeobox//https://guolab.wchscu.cn/AnimalTFDB4/#/detail/TF/Drosophila_melanogaster/Homeobox	tr|A0A6J1X9E8|A0A6J1X9E8_GALME//Uncharacterized protein LOC113523248 {ECO:0000313|RefSeq:XP_026764938.1} OS=Galleria mellonella (Greater wax moth) Name=LOC113523248 {ECO:0000313|RefSeq:XP_026764938.1} PE=4
Unigene15890	DsCPEB2	DsGFP	1.74346	4.88856	0.000315709	0.0507184	128.54	34.29	Up	-	GO:0005634//nucleus`cellular_component`A membrane-bounded organelle of eukaryotic cells in which chromosomes are housed and replicated. In most cells, the nucleus contains all of the cell's chromosomes except the organellar chromosomes, and is the site of RNA synthesis and processing. In some species, or in specialized cell types, RNA metabolism or DNA replication may be absent. [GOC:go_curators]…	K18327//REXO4, REX4`RNA exonuclease 4 [EC:3.1.-.-]	-	-	CAG9577714.1//unnamed protein product`[Danaus chrysippus]	PF00929.29//RNase_T`Exonuclease	-	tr|A0A8J2R261|A0A8J2R261_9NEOP//RNA exonuclease 4 {ECO:0000256|ARBA:ARBA00016937} OS=Danaus chrysippus (African queen) ORFNames=DCHRY22_LOCUS12521 {ECO:0000313|EMBL:CAG9577714.1} PE=3
Unigene1042	DsCPEB2	DsGFP	1.81815	3.12737	0.000388803	0.0605042	4.02	1.42	Up	-	GO:0016485//protein processing`biological_process`Any protein maturation process achieved by the cleavage of a peptide bond or bonds within a protein. Protein maturation is the process leading to the attainment of the full functional capacity of a protein. [GOC:curators, GOC:jl, GOC:jsg];GO:0046872//metal ion binding`molecular_function`Binding to a metal ion. [GOC:ai];GO:0004222//metalloendopepti…	K08635//MMEL1, NEP`neprilysin [EC:3.4.24.11]	-	-	XP_028169765.1//neprilysin-4-like`[Ostrinia furnacalis]	PF05649.18//Peptidase_M13_N`Peptidase family M13;PF01431.26//Peptidase_M13`Peptidase family M13	-	tr|A0A6J1WEE5|A0A6J1WEE5_GALME//Neprilysin-4-like isoform X2 {ECO:0000313|RefSeq:XP_026752063.1} OS=Galleria mellonella (Greater wax moth) Name=LOC113512385 {ECO:0000313|RefSeq:XP_026752063.1} PE=3
Unigene830	DsCPEB2	DsGFP	1.74814	3.83124	0.000413389	0.0631554	8.35	2.02	Up	-	GO:0071897//DNA biosynthetic process`biological_process`The biosynthetic process resulting in the formation of DNA. [GOC:mah]	K24492//LRRN1_2_3`leucine-rich repeat neuronal protein 1/2/3	-	-	XP_049887050.1//uncharacterized protein LOC126381638`[Pectinophora gossypiella]	-	-	tr|A0A2U7PM81|A0A2U7PM81_SPOFR//POL {ECO:0000313|EMBL:AUH25519.1} OS=Spodoptera frugiperda (Fall armyworm) PE=4
Unigene13691	DsCPEB2	DsGFP	1.70041	4.7236	0.000440456	0.0666372	81.61	23.08	Up	-	-	K20701//PIRK`poor Imd response upon knock-in	ko04624//Toll and Imd signaling pathway`Organismal Systems`Immune system	-	XP_028178707.1//uncharacterized protein LOC114366119`[Ostrinia furnacalis]	-	-	tr|A0A9N9QWD5|A0A9N9QWD5_9NEOP//Uncharacterized protein {ECO:0000313|EMBL:CAG9784652.1} OS=Diatraea saccharalis (sugarcane borer) ORFNames=DIATSA_LOCUS2729 {ECO:0000313|EMBL:CAG9784652.1} PE=4
Unigene6756	DsCPEB2	DsGFP	1.79261	2.87841	0.000582784	0.0844394	8.61	2.23	Up	-	-	K12597//AIR1_2`protein AIR1/2	ko03018//RNA degradation`Genetic Information Processing`Folding, sorting and degradation	-	XP_060804348.1//uncharacterized protein LOC106139511`[Amyelois transitella]	-	-	tr|A0A9P0IGC5|A0A9P0IGC5_SPOLI//CCHC-type domain-containing protein {ECO:0008006|Google:ProtNLM} OS=Spodoptera littoralis (Egyptian cotton leafworm) ORFNames=SPLIT_LOCUS10694 {ECO:0000313|EMBL:CAH1645342.1} PE=4
Unigene4717	DsCPEB2	DsGFP	1.81885	2.32615	0.000735113	0.101374	3.96	1.03	Up	-	GO:0006310//DNA recombination`biological_process`Any process in which a new genotype is formed by reassortment of genes resulting in gene combinations different from those that were present in the parents. In eukaryotes genetic recombination can occur by chromosome assortment, intrachromosomal recombination, or nonreciprocal interchromosomal recombination. Interchromosomal recombination occurs by…	-	-	-	KAI8439335.1//hypothetical protein MSG28_013159`[Choristoneura fumiferana]	-	-	tr|A0A8S4F5R5|A0A8S4F5R5_PLUXY//(diamondback moth) hypothetical protein {ECO:0000313|EMBL:CAG9123726.1} OS=Plutella xylostella (Diamondback moth) (Plutella maculipennis) ORFNames=PLXY2_LOCUS8020 {ECO:0000313|EMBL:CAG9123726.1} PE=4
Unigene3724	DsCPEB2	DsGFP	1.80165	2.34955	0.000790783	0.108094	3.43	0.9	Up	-	-	-	-	-	-	-	-	-
Unigene12697	DsCPEB2	DsGFP	1.7916	2.34191	0.000849042	0.115049	12.96	3.42	Up	-	-	-	-	-	-	-	-	-
Unigene7379	DsCPEB2	DsGFP	1.93076	1.64928	0.000945239	0.12698	7.52	1.62	Up	-	GO:0006310//DNA recombination`biological_process`Any process in which a new genotype is formed by reassortment of genes resulting in gene combinations different from those that were present in the parents. In eukaryotes genetic recombination can occur by chromosome assortment, intrachromosomal recombination, or nonreciprocal interchromosomal recombination. Interchromosomal recombination occurs by…	-	-	-	CAH2091216.1//unnamed protein product`[Euphydryas editha]	-	-	tr|A0A1E1WQD7|A0A1E1WQD7_PECGO//Tyr recombinase domain-containing protein {ECO:0000259|PROSITE:PS51898} Fragment OS=Pectinophora gossypiella (Cotton pink bollworm) (Depressaria gossypiella) {ECO:0000313|EMBL:JAT81172.1} PE=4
Unigene1105	DsCPEB2	DsGFP	1.60299	4.12355	0.00102457	0.135304	18.51	4.55	Up	-	GO:0001784//phosphotyrosine residue binding`molecular_function`Binding to a phosphorylated tyrosine residue within a protein. [PMID:14636584]	K23697//SHB_D_E_F`SH2 domain-containing adapter protein B/D/E/F	-	-	XP_028167403.1//serine/arginine repetitive matrix protein 1-like`[Ostrinia furnacalis]	PF00017.29//SH2`SH2 domain	-	tr|A0A9N9WFI9|A0A9N9WFI9_9NEOP//SH2 domain-containing protein {ECO:0000259|PROSITE:PS50001} OS=Diatraea saccharalis (sugarcane borer) ORFNames=DIATSA_LOCUS8555 {ECO:0000313|EMBL:CAG9790908.1} PE=4
Unigene3562	DsCPEB2	DsGFP	1.77619	2.17832	0.00107529	0.140809	2.94	0.79	Up	-	-	-	-	-	-	-	-	-
Unigene12467	DsCPEB2	DsGFP	1.52787	6.70557	0.001212	0.152809	253.03	81.05	Up	-	-	-	-	-	XP_028168250.1//gloverin-like`[Ostrinia furnacalis]	PF10793.14//Gloverin`Gloverin-like protein	-	tr|A0A3G2BAG8|A0A3G2BAG8_OSTFU//Gloverin {ECO:0000313|EMBL:AYM26645.1} OS=Ostrinia furnacalis (Asian corn borer) PE=2
Unigene1971	DsCPEB2	DsGFP	1.6334	3.20327	0.00121815	0.152809	4.34	1.28	Up	-	-	-	-	-	XP_028173834.1//uncharacterized protein LOC114362582`[Ostrinia furnacalis]	PF16013.10//DUF4781`Domain of unknown function (DUF4781)	-	tr|A0A9N9WDB4|A0A9N9WDB4_9NEOP//DUF4781 domain-containing protein {ECO:0000259|Pfam:PF16013} OS=Diatraea saccharalis (sugarcane borer) ORFNames=DIATSA_LOCUS4120 {ECO:0000313|EMBL:CAG9786144.1} PE=4
Unigene12409	DsCPEB2	DsGFP	1.53399	5.32319	0.00131037	0.159528	96.08	30.56	Up	-	GO:0042742//defense response to bacterium`biological_process`Reactions triggered in response to the presence of a bacterium that act to protect the cell or organism. [GOC:jl]	-	-	-	XP_028168271.1//attacin-like`[Ostrinia furnacalis]	PF03769.20//Attacin_C`Attacin, C-terminal region	-	tr|T2C8M9|T2C8M9_OSTFU//Attacin {ECO:0000313|EMBL:AGV28582.1} OS=Ostrinia furnacalis (Asian corn borer) PE=2
Unigene34021	DsCPEB2	DsGFP	1.80895	1.89131	0.00135343	0.162235	118.26	31.45	Up	-	-	-	-	-	-	-	-	-
Unigene36135	DsCPEB2	DsGFP	1.69505	2.37328	0.00145544	0.171819	200.29	58.95	Up	-	-	-	-	-	-	-	-	-
Unigene5630	DsCPEB2	DsGFP	1.58866	3.1516	0.00169441	0.19273	10.69	2.96	Up	-	GO:0008218//bioluminescence`biological_process`The production of light by certain enzyme-catalyzed reactions in cells. [ISBN:0198506732];GO:0004497//monooxygenase activity`molecular_function`Catalysis of the incorporation of one atom from molecular oxygen into a compound and the reduction of the other atom of oxygen to water. [ISBN:0198506732];GO:0004467//long-chain fatty acid-CoA ligase activity…	K01904//4CL`4-coumarate--CoA ligase [EC:6.2.1.12]	ko01100//Metabolic pathways`Metabolism`Global and overview maps;ko00130//Ubiquinone and other terpenoid-quinone biosynthesis`Metabolism`Metabolism of cofactors and vitamins	-	XP_059049599.1//luciferin 4-monooxygenase-like`[Achroia grisella]	PF00501.33//AMP-binding`AMP-binding enzyme;PF13193.11//AMP-binding_C`AMP-binding enzyme C-terminal domain	-	tr|A0A2A4JFU1|A0A2A4JFU1_HELVI//Luciferin 4-monooxygenase {ECO:0000256|ARBA:ARBA00019043} EC=1.13.12.7 {ECO:0000256|ARBA:ARBA00012532} OS=Heliothis virescens (Tobacco budworm moth) ORFNames=B5V51_2756 {ECO:0000313|EMBL:PCG70636.1} PE=3
Unigene3387	DsCPEB2	DsGFP	1.49398	5.41943	0.00171286	0.193417	30.43	10.17	Up	-	-	-	-	-	-	-	-	-
Unigene3173	DsCPEB2	DsGFP	1.62064	2.79752	0.00177823	0.19793	6.15	2.72	Up	-	GO:0003824//catalytic activity`molecular_function`Catalysis of a biochemical reaction at physiological temperatures. In biologically catalyzed reactions, the reactants are known as substrates, and the catalysts are naturally occurring macromolecular substances known as enzymes. Enzymes possess specific binding sites for substrates, and are usually composed wholly or largely of protein, but RNA th…	K18440//ARAP2`Arf-GAP with Rho-GAP domain, ANK repeat and PH domain-containing protein 2	ko04144//Endocytosis`Cellular Processes`Transport and catabolism	-	PZC78256.1//hypothetical protein B5X24_HaOG202328`[Helicoverpa armigera]	PF03372.28//Exo_endo_phos`Endonuclease/Exonuclease/phosphatase family;PF14529.11//Exo_endo_phos_2`Endonuclease-reverse transcriptase;PF00078.32//RVT_1`Reverse transcriptase (RNA-dependent DNA polymerase)	-	tr|A0A2W1BZV1|A0A2W1BZV1_HELAM//Reverse transcriptase domain-containing protein {ECO:0000259|PROSITE:PS50878} OS=Helicoverpa armigera (Cotton bollworm) (Heliothis armigera) ORFNames=B5X24_HaOG202328 {ECO:0000313|EMBL:PZC78256.1} PE=4
Unigene6312	DsCPEB2	DsGFP	1.83022	1.57288	0.0018303	0.202281	2.9	0.75	Up	-	-	-	-	-	-	-	-	-
Unigene12427	DsCPEB2	DsGFP	1.49022	4.84117	0.00193967	0.21137	76.91	33.57	Up	-	-	-	-	-	-	-	-	-
Unigene1087	DsCPEB2	DsGFP	1.47458	4.69882	0.00218292	0.229841	15.64	4.99	Up	-	GO:0071897//DNA biosynthetic process`biological_process`The biosynthetic process resulting in the formation of DNA. [GOC:mah];GO:0015074//DNA integration`biological_process`The process in which a DNA segment is incorporated into another, usually larger, DNA molecule such as a chromosome. [GOC:mah];GO:0042575//DNA polymerase complex`cellular_component`A protein complex that possesses DNA polymeras…	K21440//ANKRD50`ankyrin repeat domain-containing protein 50	-	-	KAJ2950683.1//hypothetical protein O0L34_g8942`[Tuta absoluta]	PF17921.6//Integrase_H2C2`Integrase zinc binding domain;PF00665.31//rve`Integrase core domain	THAP//https://guolab.wchscu.cn/AnimalTFDB4/#/detail/TF/Salmo_trutta/THAP	tr|A0A6J2K0G8|A0A6J2K0G8_BOMMA//RNA-directed DNA polymerase {ECO:0000256|ARBA:ARBA00012493} EC=2.7.7.49 {ECO:0000256|ARBA:ARBA00012493} OS=Bombyx mandarina (Wild silk moth) (Wild silkworm) Name=LOC114245752 {ECO:0000313|RefSeq:XP_028033829.1} PE=4
Unigene2300	DsCPEB2	DsGFP	1.56957	2.87494	0.00224408	0.23289	4.31	1.51	Up	-	-	-	-	-	-	-	-	-
Unigene22109	DsCPEB2	DsGFP	1.79509	1.54648	0.00228832	0.23289	27.13	7.3	Up	-	-	-	-	-	-	-	-	-
Unigene4736	DsCPEB2	DsGFP	1.49731	3.885	0.00230593	0.23289	12.09	3.69	Up	-	GO:0005829//cytosol`cellular_component`The part of the cytoplasm that does not contain organelles but which does contain other particulate matter, such as protein complexes. [GOC:hjd, GOC:jl];GO:0022008//neurogenesis`biological_process`Generation of cells within the nervous system. [GO_REF:0000021, GOC:cls, GOC:curators, GOC:dgh, GOC:dph, GOC:jid]	K10478//BTBD3_6`BTB/POZ domain-containing protein 3/6	-	-	KRT84861.1//BTB And C-terminal Kelch domain containing protein`[Oryctes borbonicus]	PF00651.36//BTB`BTB/POZ domain	-	tr|A0A0T6BCN3|A0A0T6BCN3_9SCAR//BTB And C-terminal Kelch domain containing protein {ECO:0000313|EMBL:KRT84861.1} OS=Oryctes borbonicus ORFNames=AMK59_1113 {ECO:0000313|EMBL:KRT84861.1} PE=4
Unigene12619	DsCPEB2	DsGFP	1.47361	4.4519	0.00231649	0.23289	216.75	70.99	Up	-	-	-	-	-	-	-	-	-
Unigene5280	DsCPEB2	DsGFP	1.48905	3.78031	0.0025465	0.250213	23.36	7.19	Up	-	-	-	-	-	-	-	-	-
Unigene1784	DsCPEB2	DsGFP	1.57135	2.46956	0.0027011	0.261437	2.44	0.75	Up	-	-	-	-	-	KAJ8718980.1//hypothetical protein PYW07_016536`[Mythimna separata]	PF05380.18//Peptidase_A17`Pao retrotransposon peptidase;PF17921.6//Integrase_H2C2`Integrase zinc binding domain;PF18701.6//DUF5641`Family of unknown function (DUF5641)	-	tr|A0AAD7YK67|A0AAD7YK67_MYTSE//Uncharacterized protein {ECO:0000313|EMBL:KAJ8718980.1} OS=Mythimna separata (Oriental armyworm) (Pseudaletia separata) ORFNames=PYW07_016536 {ECO:0000313|EMBL:KAJ8718980.1} PE=4
Unigene6429	DsCPEB2	DsGFP	1.80162	1.42011	0.00274288	0.263431	2.65	0.71	Up	-	-	-	-	-	-	-	-	-
Unigene14476	DsCPEB2	DsGFP	1.41847	5.79628	0.00275552	0.263431	280.98	84.56	Up	-	GO:0016020//membrane`cellular_component`A lipid bilayer along with all the proteins and protein complexes embedded in it and attached to it. [GOC:dos, GOC:mah, ISBN:0815316194];GO:0050830//defense response to Gram-positive bacterium`biological_process`Reactions triggered in response to the presence of a Gram-positive bacterium that act to protect the cell or organism. [GOC:ai];GO:0005576//extrace…	K20696//CEC`cecropin	ko04624//Toll and Imd signaling pathway`Organismal Systems`Immune system	-	XP_028177418.1//cecropin-D-like peptide`[Ostrinia furnacalis]	PF00272.24//Cecropin`Cecropin family	-	tr|A0A8S4RU35|A0A8S4RU35_9NEOP//Jg11578 protein {ECO:0000313|EMBL:CAH2241128.1} OS=Pararge aegeria aegeria ORFNames=PAEG_LOCUS17583 {ECO:0000313|EMBL:CAH2241128.1} PE=3
Unigene10927	DsCPEB2	DsGFP	1.40818	5.83409	0.00291741	0.273963	113.48	39.13	Up	-	-	-	-	-	-	-	-	-
Unigene13384	DsCPEB2	DsGFP	1.66765	1.8817	0.00295604	0.275833	11.42	3.82	Up	-	-	-	-	-	-	-	-	-
Unigene15910	DsCPEB2	DsGFP	1.64879	1.91347	0.0031309	0.288691	15.2	4.47	Up	-	-	-	-	-	-	-	-	-
Unigene9100	DsCPEB2	DsGFP	1.77441	1.32945	0.00365511	0.323622	3.63	0.97	Up	-	GO:0022857//transmembrane transporter activity`molecular_function`Enables the transfer of a substance, usually a specific substance or a group of related substances, from one side of a membrane to the other. [GOC:jid, GOC:mtg_transport, ISBN:0815340729];GO:0016020//membrane`cellular_component`A lipid bilayer along with all the proteins and protein complexes embedded in it and attached to it. [GOC…	K06258//SV2`MFS transporter, VNT family, synaptic vesicle glycoprotein 2	ko04512//ECM-receptor interaction`Environmental Information Processing`Signaling molecules and interaction	-	XP_028179168.1//synaptic vesicle 2-related protein-like`[Ostrinia furnacalis]	PF07690.21//MFS_1`Major Facilitator Superfamily	-	tr|A0A9N9R0P3|A0A9N9R0P3_9NEOP//Major facilitator superfamily (MFS) profile domain-containing protein {ECO:0000259|PROSITE:PS50850} OS=Diatraea saccharalis (sugarcane borer) ORFNames=DIATSA_LOCUS5377 {ECO:0000313|EMBL:CAG9787503.1} PE=3
Unigene8360	DsCPEB2	DsGFP	1.35762	7.74296	0.0037662	0.329712	270.85	108.22	Up	-	-	-	-	-	XP_032514023.2//lebocin-1/2-like`[Danaus plexippus]	-	-	tr|A0A212EK99|A0A212EK99_DANPL//Proline-rich protein {ECO:0000313|EMBL:OWR41904.1} OS=Danaus plexippus plexippus ORFNames=KGM_213822 {ECO:0000313|EMBL:OWR41904.1} PE=4
Unigene89	DsCPEB2	DsGFP	1.35253	7.95455	0.00388003	0.337779	155.69	65.13	Up	-	GO:0015074//DNA integration`biological_process`The process in which a DNA segment is incorporated into another, usually larger, DNA molecule such as a chromosome. [GOC:mah]	K06461//ITGAM, CD11b`integrin alpha M	ko04145//Phagosome`Cellular Processes`Transport and catabolism	-	XP_049876305.1//uncharacterized protein LOC126373954`[Pectinophora gossypiella]	PF00078.32//RVT_1`Reverse transcriptase (RNA-dependent DNA polymerase);PF17919.6//RT_RNaseH_2`RNase H-like domain found in reverse transcriptase;PF17917.6//RT_RNaseH`RNase H-like domain found in reverse transcriptase;PF17921.6//Integrase_H2C2`Integrase zinc binding domain;PF00665.31//rve`Integrase core domain	GCFC//https://guolab.wchscu.cn/AnimalTFDB4/#/detail/TF/Astatotilapia_calliptera/GCFC	tr|A0A8R2M118|A0A8R2M118_BOMMO//RNA-directed DNA polymerase {ECO:0000256|ARBA:ARBA00012493} EC=2.7.7.49 {ECO:0000256|ARBA:ARBA00012493} OS=Bombyx mori (Silk moth) PE=4
Unigene2422	DsCPEB2	DsGFP	1.51307	2.39732	0.00404929	0.34862	2.8	0.9	Up	-	-	K24124//ARMC3`armadillo repeat-containing protein 3	-	-	XP_028175545.1//uncharacterized protein LOC114363880`[Ostrinia furnacalis]	PF14381.11//EDR1`Ethylene-responsive protein kinase Le-CTR1	-	tr|A0A921YMC5|A0A921YMC5_MANSE//Armadillo repeat-containing protein 3 {ECO:0008006|Google:ProtNLM} OS=Manduca sexta (Tobacco hawkmoth) (Tobacco hornworm) ORFNames=O3G_MSEX002024 {ECO:0000313|EMBL:KAG6441864.1} PE=4
Unigene397	DsCPEB2	DsGFP	1.3834	4.26107	0.00422061	0.361372	7.38	2.21	Up	-	GO:0071897//DNA biosynthetic process`biological_process`The biosynthetic process resulting in the formation of DNA. [GOC:mah];GO:0015074//DNA integration`biological_process`The process in which a DNA segment is incorporated into another, usually larger, DNA molecule such as a chromosome. [GOC:mah];GO:0042575//DNA polymerase complex`cellular_component`A protein complex that possesses DNA polymeras…	-	-	-	XP_061708794.1//LOW QUALITY PROTEIN: uncharacterized protein LOC133518984`[Cydia pomonella]	PF00078.32//RVT_1`Reverse transcriptase (RNA-dependent DNA polymerase);PF05380.18//Peptidase_A17`Pao retrotransposon peptidase;PF17921.6//Integrase_H2C2`Integrase zinc binding domain	-	tr|A0A8S4GFV4|A0A8S4GFV4_PLUXY//(diamondback moth) hypothetical protein {ECO:0000313|EMBL:CAG9137688.1} OS=Plutella xylostella (Diamondback moth) (Plutella maculipennis) ORFNames=PLXY2_LOCUS15945 {ECO:0000313|EMBL:CAG9137688.1} PE=4
Unigene504	DsCPEB2	DsGFP	1.32723	5.98534	0.00493155	0.398443	34.95	13.37	Up	-	GO:0016020//membrane`cellular_component`A lipid bilayer along with all the proteins and protein complexes embedded in it and attached to it. [GOC:dos, GOC:mah, ISBN:0815316194];GO:0140359//ABC-type transporter activity`molecular_function`Primary active transporter characterized by two nucleotide-binding domains and two transmembrane domains. Uses the energy generated from ATP hydrolysis to drive …	K05673//ABCC4`ATP-binding cassette, subfamily C (CFTR/MRP), member 4	ko02010//ABC transporters`Environmental Information Processing`Membrane transport	-	XP_028162389.1//multidrug resistance-associated protein 4-like`[Ostrinia furnacalis]	PF00664.28//ABC_membrane`ABC transporter transmembrane region;PF00005.32//ABC_tran`ABC transporter	-	tr|A0A9N9QTK5|A0A9N9QTK5_9NEOP//Uncharacterized protein {ECO:0000313|EMBL:CAG9783019.1} OS=Diatraea saccharalis (sugarcane borer) ORFNames=DIATSA_LOCUS1227 {ECO:0000313|EMBL:CAG9783019.1} PE=4
Unigene3383	DsCPEB2	DsGFP	1.34711	4.66491	0.00493483	0.398443	29.46	12.21	Up	-	-	-	-	-	-	-	-	-
Unigene20073	DsCPEB2	DsGFP	1.52924	1.99547	0.00531651	0.413334	30.18	9.77	Up	-	-	-	-	-	-	-	-	-
Unigene23028	DsCPEB2	DsGFP	1.56614	1.76018	0.00534855	0.413334	34.08	10.77	Up	-	-	-	-	-	-	-	-	-
Unigene7591	DsCPEB2	DsGFP	1.4452	2.66912	0.00558797	0.428952	7.16	2.42	Up	-	GO:0047453//ATP-dependent NAD(P)H-hydrate dehydratase activity`molecular_function`Catalysis of the reaction: (6S)-6beta-hydroxy-1,4,5,6-tetrahydronicotinamide adenine dinucleotide + ATP = ADP + 3 H+ + NADH + phosphate. [PMID:3061454, RHEA:19017];GO:0052856//NADHX epimerase activity`molecular_function`Catalysis of the reaction: (R)-NADHX = (S)-NADHX. [PMID:21994945];GO:0052857//NADPHX epimerase ac…	K17757//CARKD`ATP-dependent NAD(P)H-hydrate dehydratase [EC:4.2.1.93]	-	-	XP_028163275.1//ATP-dependent (S)-NAD(P)H-hydrate dehydratase-like`[Ostrinia furnacalis]	PF01256.22//Carb_kinase`Carbohydrate kinase	-	tr|A0A8S3XQ98|A0A8S3XQ98_PARAO//ATP-dependent (S)-NAD(P)H-hydrate dehydratase {ECO:0000256|HAMAP-Rule:MF_03157} EC=4.2.1.93 {ECO:0000256|HAMAP-Rule:MF_03157} ATP-dependent NAD(P)HX dehydratase {ECO:0000256|HAMAP-Rule:MF_03157} OS=Parnassius apollo (Apollo butterfly) (Papilio apollo) ORFNames=PAPOLLO_LOCUS20745 {ECO:0000313|EMBL:CAG5036137.1} PE=3
Unigene6265	DsCPEB2	DsGFP	1.30596	5.94272	0.00566917	0.431688	56.44	20.99	Up	-	GO:0006629//lipid metabolic process`biological_process`The chemical reactions and pathways involving lipids, compounds soluble in an organic solvent but not, or sparingly, in an aqueous solvent. Includes fatty acids; neutral fats, other fatty-acid esters, and soaps; long-chain (fatty) alcohols and waxes; sphingoids and other long-chain bases; glycolipids, phospholipids and sphingolipids; and caro…	K01052//LIPA`lysosomal acid lipase/cholesteryl ester hydrolase [EC:3.1.1.13]	ko00100//Steroid biosynthesis`Metabolism`Lipid metabolism;ko04142//Lysosome`Cellular Processes`Transport and catabolism;ko04148//Efferocytosis`Cellular Processes`Transport and catabolism	-	XP_030028491.1//gastric triacylglycerol lipase`[Manduca sexta]	PF04083.21//Abhydro_lipase`Partial alpha/beta-hydrolase lipase region;PF00561.25//Abhydrolase_1`alpha/beta hydrolase fold	-	tr|A0A922CP39|A0A922CP39_MANSE//Esterase {ECO:0000313|EMBL:UXP71928.1} OS=Manduca sexta (Tobacco hawkmoth) (Tobacco hornworm) ORFNames=O3G_MSEX008517 {ECO:0000313|EMBL:KAG6454130.1} PE=2
Unigene10084	DsCPEB2	DsGFP	1.59372	1.5745	0.00595205	0.44238	4.86	1.48	Up	-	-	-	-	-	-	-	-	-
Unigene18914	DsCPEB2	DsGFP	1.62045	1.47884	0.00598868	0.44238	16.53	4.99	Up	-	-	-	-	-	-	-	-	-
Unigene7439	DsCPEB2	DsGFP	1.3045	4.76567	0.0063825	0.458771	34.19	13.42	Up	-	GO:0005737//cytoplasm`cellular_component`The contents of a cell excluding the plasma membrane and nucleus, but including other subcellular structures. [ISBN:0198547684];GO:0004046//aminoacylase activity`molecular_function`Catalysis of the reaction: an N-acyl-L-amino acid + H2O = a carboxylate + an L-amino acid. [EC:3.5.1.14];GO:0046872//metal ion binding`molecular_function`Binding to a metal ion.…	K14677//ACY1`aminoacylase [EC:3.5.1.14]	ko01100//Metabolic pathways`Metabolism`Global and overview maps;ko01210//2-Oxocarboxylic acid metabolism`Metabolism`Global and overview maps;ko01230//Biosynthesis of amino acids`Metabolism`Global and overview maps;ko00220//Arginine biosynthesis`Metabolism`Amino acid metabolism	-	XP_028168901.1//aminoacylase-1-like`[Ostrinia furnacalis]	PF01546.33//Peptidase_M20`Peptidase family M20/M25/M40;PF07687.19//M20_dimer`Peptidase dimerisation domain	-	tr|A0A194PTR5|A0A194PTR5_PAPXU//N-acyl-aliphatic-L-amino acid amidohydrolase {ECO:0000256|ARBA:ARBA00011913} EC=3.5.1.14 {ECO:0000256|ARBA:ARBA00011913} N-acyl-L-amino-acid amidohydrolase {ECO:0000256|ARBA:ARBA00029656} OS=Papilio xuthus (Asian swallowtail butterfly) ORFNames=RR46_04931 {ECO:0000313|EMBL:KPI96806.1} PE=3
Unigene1709	DsCPEB2	DsGFP	1.36615	3.28858	0.00639269	0.458771	7.48	2.76	Up	-	GO:0071897//DNA biosynthetic process`biological_process`The biosynthetic process resulting in the formation of DNA. [GOC:mah]	-	-	-	XP_049887050.1//uncharacterized protein LOC126381638`[Pectinophora gossypiella]	-	-	tr|A0A2U7PM81|A0A2U7PM81_SPOFR//POL {ECO:0000313|EMBL:AUH25519.1} OS=Spodoptera frugiperda (Fall armyworm) PE=4
Unigene15044	DsCPEB2	DsGFP	1.4768	2.07267	0.00641802	0.458771	14.48	4.8	Up	-	GO:0006644//phospholipid metabolic process`biological_process`The chemical reactions and pathways involving phospholipids, any lipid containing phosphoric acid as a mono- or diester. [ISBN:0198506732]	K01047//PLA2G, SPLA2`secretory phospholipase A2 [EC:3.1.1.4]	ko01100//Metabolic pathways`Metabolism`Global and overview maps;ko00564//Glycerophospholipid metabolism`Metabolism`Lipid metabolism;ko00565//Ether lipid metabolism`Metabolism`Lipid metabolism;ko00590//Arachidonic acid metabolism`Metabolism`Lipid metabolism;ko00591//Linoleic acid metabolism`Metabolism`Lipid metabolism;ko00592//alpha-Linolenic acid metabolism`Metabolism`Lipid metabolism	-	RVE41521.1//hypothetical protein evm_013830`[Chilo suppressalis]	PF05826.17//Phospholip_A2_2`Phospholipase A2	-	tr|I4DR12|I4DR12_PAPPL//phospholipase A2 {ECO:0000256|ARBA:ARBA00013278} EC=3.1.1.4 {ECO:0000256|ARBA:ARBA00013278} OS=Papilio polytes (Common mormon) (Swallowtail butterfly) PE=2
Unigene5375	DsCPEB2	DsGFP	1.43556	2.45647	0.0068106	0.480224	4.48	1.57	Up	-	GO:0098632//cell-cell adhesion mediator activity`molecular_function`The binding by a cell-adhesion protein on the cell surface to an extracellular matrix component, to mediate adhesion of the cell to another cell. [Wikipedia:Cell_adhesion];GO:0030424//axon`cellular_component`The long process of a neuron that conducts nerve impulses, usually away from the cell body to the terminals and varicositie…	-	-	-	XP_045783704.1//uncharacterized protein LOC123879857`[Maniola jurtina]	PF12355.13//Dscam_C`Down syndrome cell adhesion molecule C terminal	-	tr|A0A9N9WAI6|A0A9N9WAI6_9NEOP//Down syndrome cell adhesion molecule-like protein Dscam2 {ECO:0008006|Google:ProtNLM} OS=Diatraea saccharalis (sugarcane borer) ORFNames=DIATSA_LOCUS3682 {ECO:0000313|EMBL:CAG9785667.1} PE=4
Unigene460	DsCPEB2	DsGFP	1.3042	4.36478	0.00686652	0.481987	7.32	2.8	Up	-	GO:0015074//DNA integration`biological_process`The process in which a DNA segment is incorporated into another, usually larger, DNA molecule such as a chromosome. [GOC:mah]	K06461//ITGAM, CD11b`integrin alpha M	ko04145//Phagosome`Cellular Processes`Transport and catabolism	-	XP_049876305.1//uncharacterized protein LOC126373954`[Pectinophora gossypiella]	PF00078.32//RVT_1`Reverse transcriptase (RNA-dependent DNA polymerase);PF17919.6//RT_RNaseH_2`RNase H-like domain found in reverse transcriptase;PF17917.6//RT_RNaseH`RNase H-like domain found in reverse transcriptase;PF17921.6//Integrase_H2C2`Integrase zinc binding domain;PF00665.31//rve`Integrase core domain	GCFC//https://guolab.wchscu.cn/AnimalTFDB4/#/detail/TF/Astatotilapia_calliptera/GCFC	tr|A0A8R2M118|A0A8R2M118_BOMMO//RNA-directed DNA polymerase {ECO:0000256|ARBA:ARBA00012493} EC=2.7.7.49 {ECO:0000256|ARBA:ARBA00012493} OS=Bombyx mori (Silk moth) PE=4
Unigene5542	DsCPEB2	DsGFP	1.44272	2.15471	0.00704934	0.4926	3.78	1.26	Up	-	-	-	-	-	-	-	-	-
Unigene6955	DsCPEB2	DsGFP	1.3887	2.6758	0.00719821	0.500386	6.83	2.99	Up	-	-	-	-	-	-	-	-	-
Unigene12964	DsCPEB2	DsGFP	1.34491	3.08136	0.00736049	0.503063	21.19	7.86	Up	-	GO:0051707//response to other organism`biological_process`Any process that results in a change in state or activity of a cell or an organism (in terms of movement, secretion, enzyme production, gene expression, etc.) as a result of a stimulus from another living organism. [GOC:ai]	-	-	-	XP_028179005.1//uncharacterized protein LOC114366345 isoform X2`[Ostrinia furnacalis]	-	-	tr|A0A9N9R9B3|A0A9N9R9B3_9NEOP//Uncharacterized protein {ECO:0000313|EMBL:CAG9791798.1} OS=Diatraea saccharalis (sugarcane borer) ORFNames=DIATSA_LOCUS9388 {ECO:0000313|EMBL:CAG9791798.1} PE=4
Unigene27044	DsCPEB2	DsGFP	1.281	4.14913	0.00815062	0.537731	277.17	107.47	Up	-	-	-	-	-	-	-	-	-
Unigene13139	DsCPEB2	DsGFP	1.61488	1.28281	0.00821279	0.537731	6.32	1.9	Up	-	-	-	-	-	-	-	-	-
Unigene9424	DsCPEB2	DsGFP	1.50125	1.66471	0.0082828	0.540046	4.65	1.5	Up	-	-	-	-	-	-	-	-	-
Unigene2112	DsCPEB2	DsGFP	1.2989	3.4882	0.0084976	0.549453	6.78	2.97	Up	-	GO:0071897//DNA biosynthetic process`biological_process`The biosynthetic process resulting in the formation of DNA. [GOC:mah];GO:0015074//DNA integration`biological_process`The process in which a DNA segment is incorporated into another, usually larger, DNA molecule such as a chromosome. [GOC:mah];GO:0042575//DNA polymerase complex`cellular_component`A protein complex that possesses DNA polymeras…	K22381//ZNF598`E3 ubiquitin-protein ligase ZNF598 [EC:2.3.2.27]	-	-	CAH2207849.1//jg3075, partial`[Pararge aegeria aegeria]	PF07727.19//RVT_2`Reverse transcriptase (RNA-dependent DNA polymerase)	-	tr|A0A8S4QAV0|A0A8S4QAV0_9NEOP//Jg3075 protein {ECO:0000313|EMBL:CAH2207849.1} OS=Pararge aegeria aegeria ORFNames=PAEG_LOCUS469 {ECO:0000313|EMBL:CAH2207849.1} PE=4
Unigene6555	DsCPEB2	DsGFP	1.58854	1.33066	0.00860932	0.549543	3.81	1.69	Up	-	GO:0043227//membrane-bounded organelle`cellular_component`Organized structure of distinctive morphology and function, bounded by a single or double lipid bilayer membrane. Includes the nucleus, mitochondria, plastids, vacuoles, and vesicles. Excludes the plasma membrane. [GOC:go_curators]	K15867//ARC`activity-regulated cytoskeleton-associated protein	-	-	KAH9634972.1//hypothetical protein HF086_016533, partial`[Spodoptera exigua]	PF03732.22//Retrotrans_gag`Retrotransposon gag protein;PF19259.4//Ty3_capsid`Ty3 transposon capsid-like protein	-	tr|A0A2A4JBU6|A0A2A4JBU6_HELVI//Ty3 transposon capsid-like protein domain-containing protein {ECO:0000259|Pfam:PF19259} OS=Heliothis virescens (Tobacco budworm moth) ORFNames=B5V51_4346 {ECO:0000313|EMBL:PCG69236.1} PE=4
Unigene803	DsCPEB2	DsGFP	1.33643	2.83358	0.00886015	0.558979	2.23	0.81	Up	-	-	K06461//ITGAM, CD11b`integrin alpha M	ko04145//Phagosome`Cellular Processes`Transport and catabolism	-	KAJ8710953.1//hypothetical protein PYW07_008195`[Mythimna separata]	PF13650.11//Asp_protease_2`Aspartyl protease;PF13975.11//gag-asp_proteas`gag-polyprotein putative aspartyl protease;PF00078.32//RVT_1`Reverse transcriptase (RNA-dependent DNA polymerase);PF17919.6//RT_RNaseH_2`RNase H-like domain found in reverse transcriptase;PF17917.6//RT_RNaseH`RNase H-like domain found in reverse transcriptase;PF17921.6//Integrase_H2C2`Integrase zinc binding domain;PF00665.31…	-	tr|A0AAD7YD97|A0AAD7YD97_MYTSE//Uncharacterized protein {ECO:0000313|EMBL:KAJ8710953.1} OS=Mythimna separata (Oriental armyworm) (Pseudaletia separata) ORFNames=PYW07_008195 {ECO:0000313|EMBL:KAJ8710953.1} PE=4
Unigene9074	DsCPEB2	DsGFP	1.23798	5.10972	0.00907519	0.570237	65.71	25.3	Up	-	-	-	-	-	CAB3235653.1//unnamed protein product`[Arctia plantaginis]	-	-	tr|A0A8S0ZS71|A0A8S0ZS71_ARCPL//Uncharacterized protein {ECO:0000313|EMBL:CAB3235653.1} OS=Arctia plantaginis (Wood tiger moth) (Phalaena plantaginis) APLA_LOCUS6246 {ECO:0000313|EMBL:CAB3235653.1} PE=4
Unigene11185	DsCPEB2	DsGFP	1.35075	2.6945	0.00915818	0.571945	12.19	4.4	Up	-	GO:0016020//membrane`cellular_component`A lipid bilayer along with all the proteins and protein complexes embedded in it and attached to it. [GOC:dos, GOC:mah, ISBN:0815316194]	-	-	-	CAG9786238.1//unnamed protein product`[Diatraea saccharalis]	-	-	tr|A0A9N9W9B9|A0A9N9W9B9_9NEOP//Uncharacterized protein {ECO:0000313|EMBL:CAG9786238.1} OS=Diatraea saccharalis (sugarcane borer) ORFNames=DIATSA_LOCUS4205 {ECO:0000313|EMBL:CAG9786238.1} PE=4
Unigene2517	DsCPEB2	DsGFP	1.36169	2.56077	0.00917579	0.571945	6.02	2.24	Up	-	GO:0071897//DNA biosynthetic process`biological_process`The biosynthetic process resulting in the formation of DNA. [GOC:mah];GO:0015074//DNA integration`biological_process`The process in which a DNA segment is incorporated into another, usually larger, DNA molecule such as a chromosome. [GOC:mah];GO:0042575//DNA polymerase complex`cellular_component`A protein complex that possesses DNA polymeras…	K21440//ANKRD50`ankyrin repeat domain-containing protein 50	-	-	XP_026743098.1//uncharacterized protein K02A2.6-like`[Trichoplusia ni]	PF17921.6//Integrase_H2C2`Integrase zinc binding domain;PF00665.31//rve`Integrase core domain	-	tr|A0A7E5WQT1|A0A7E5WQT1_TRINI//Uncharacterized protein K02A2.6-like {ECO:0000313|RefSeq:XP_026743098.1} OS=Trichoplusia ni (Cabbage looper) Name=LOC113504830 {ECO:0000313|RefSeq:XP_026743098.1} PE=4
Unigene4945	DsCPEB2	DsGFP	1.26653	3.86048	0.00924107	0.57372	10.96	4.19	Up	-	GO:0004518//nuclease activity`molecular_function`Catalysis of the hydrolysis of ester linkages within nucleic acids. [ISBN:0198547684]	-	-	-	QOE54914.1//RNAi efficiency-related nuclease`[Ostrinia nubilalis]	-	-	tr|A0A866U8D3|A0A866U8D3_OSTNU//RNAi efficiency-related nuclease {ECO:0000313|EMBL:QOE54914.1} OS=Ostrinia nubilalis (European corn borer) (Pyralis nubilalis) Name=REase {ECO:0000313|EMBL:QOE54914.1} PE=2
Unigene2683	DsCPEB2	DsGFP	1.29622	3.02978	0.00999863	0.609229	4.97	2.21	Up	-	GO:0007160//cell-matrix adhesion`biological_process`The binding of a cell to the extracellular matrix via adhesion molecules. [GOC:hb];GO:0016020//membrane`cellular_component`A lipid bilayer along with all the proteins and protein complexes embedded in it and attached to it. [GOC:dos, GOC:mah, ISBN:0815316194];GO:0005604//basement membrane`cellular_component`A collagen-containing extracellular ma…	K24354//SMOC`SPARC-related modular calcium-binding protein	-	-	XP_028171508.1//uncharacterized protein LOC114360866 isoform X4`[Ostrinia furnacalis]	PF00086.23//Thyroglobulin_1`Thyroglobulin type-1 repeat	-	tr|A0A921ZMN3|A0A921ZMN3_MANSE//Thyroglobulin type-1 domain-containing protein {ECO:0000259|PROSITE:PS51162} OS=Manduca sexta (Tobacco hawkmoth) (Tobacco hornworm) ORFNames=O3G_MSEX011763 {ECO:0000313|EMBL:KAG6460088.1} PE=4
Unigene8894	DsCPEB2	DsGFP	1.59697	1.19979	0.0100812	0.611263	3.11	0.94	Up	-	GO:0106435//carboxylesterase activity`molecular_function`Catalysis of the reaction: a carboxylic ester + H2O = a carboxylate + an alcohol + H+. [RHEA:21164]	K01050//BCHE`cholinesterase [EC:3.1.1.8]	-	-	AJN91194.1//carboxylesterase`[Cnaphalocrocis medinalis]	PF00135.33//COesterase`Carboxylesterase family;PF00326.26//Peptidase_S9`Prolyl oligopeptidase family	-	tr|A0A0C5C1P7|A0A0C5C1P7_CNAME//COE3 protein {ECO:0000313|EMBL:AJN91194.1} EC=3.1.1.1 {ECO:0000313|EMBL:AJN91194.1} OS=Cnaphalocrocis medinalis (Rice leaffolder moth) Name=COE3 {ECO:0000313|EMBL:AJN91194.1} PE=2
Unigene2931	DsCPEB2	DsGFP	1.28848	3.24852	0.0101745	0.614532	14.71	7.04	Up	-	-	K20394//SESN2`sestrin 2	ko04150//mTOR signaling pathway`Environmental Information Processing`Signal transduction	-	-	-	-	-
Unigene18573	DsCPEB2	DsGFP	1.29151	3.1588	0.0102607	0.6155	58.15	22.2	Up	-	GO:0045087//innate immune response`biological_process`Innate immune responses are defense responses mediated by germline encoded components that directly recognize components of potential pathogens. [GO_REF:0000022, GOC:add, GOC:ebc, GOC:mtg_sensu]	K20696//CEC`cecropin	ko04624//Toll and Imd signaling pathway`Organismal Systems`Immune system	-	XP_045486101.1//cecropin-A isoform X2`[Pieris rapae]	PF00272.24//Cecropin`Cecropin family	-	tr|A0A8K1YTR0|A0A8K1YTR0_COTFL//Teratocyte cecropin I {ECO:0000313|EMBL:UEP64284.1} OS=Cotesia flavipes (Parasitic wasp) (Apanteles flavipes) PE=2
Unigene16349	DsCPEB2	DsGFP	1.33688	2.33009	0.0104373	0.620957	20.36	7.49	Up	-	-	-	-	-	-	-	-	-
Unigene3698	DsCPEB2	DsGFP	1.2698	3.29355	0.0109466	0.643704	17.82	7.25	Up	-	-	-	-	-	-	-	-	-
Unigene14890	DsCPEB2	DsGFP	1.44886	1.62741	0.0111048	0.650548	19.17	4.94	Up	-	-	-	-	-	-	-	-	-
Unigene7763	DsCPEB2	DsGFP	1.34713	2.42098	0.0111966	0.653469	6.04	2.18	Up	-	GO:0005576//extracellular region`cellular_component`The space external to the outermost structure of a cell. For cells without external protective or external encapsulating structures this refers to space outside of the plasma membrane. This term covers the host cell environment outside an intracellular parasite. [GOC:go_curators]	K22203//DCE`dopachrome tautomerase [EC:5.3.3.12]	ko01100//Metabolic pathways`Metabolism`Global and overview maps;ko00350//Tyrosine metabolism`Metabolism`Amino acid metabolism	-	XP_028174654.1//protein yellow-like isoform X1`[Ostrinia furnacalis]	PF03022.21//MRJP`Major royal jelly protein	-	tr|A0A6J2KUT4|A0A6J2KUT4_BOMMA//Bee-milk protein {ECO:0000256|ARBA:ARBA00030978} OS=Bombyx mandarina (Wild silk moth) (Wild silkworm) Name=LOC114253318 {ECO:0000313|RefSeq:XP_028043954.1} PE=3
Unigene22127	DsCPEB2	DsGFP	1.26458	3.26113	0.0115029	0.666356	83.54	33.22	Up	-	-	-	-	-	-	-	-	-
Unigene1865	DsCPEB2	DsGFP	1.21938	4.21271	0.0117295	0.670396	8.08	3.19	Up	-	-	-	-	-	XP_028165856.1//uncharacterized protein LOC114356722 isoform X1`[Ostrinia furnacalis]	-	-	tr|A0A9N9QUQ6|A0A9N9QUQ6_9NEOP//Uncharacterized protein {ECO:0000313|EMBL:CAG9783672.1} OS=Diatraea saccharalis (sugarcane borer) ORFNames=DIATSA_LOCUS1832 {ECO:0000313|EMBL:CAG9783672.1} PE=4
Unigene12053	DsCPEB2	DsGFP	1.38428	1.85156	0.0118415	0.670396	7.85	2.78	Up	-	-	-	-	-	-	-	-	-
Unigene5310	DsCPEB2	DsGFP	1.21365	4.22335	0.0120499	0.676509	14.69	5.82	Up	-	-	-	-	-	XP_028155777.1//uncharacterized protein LOC114349560 isoform X1`[Ostrinia furnacalis]	-	-	tr|A0A922CAI4|A0A922CAI4_MANSE//Uncharacterized protein {ECO:0000313|EMBL:KAG6440990.1} OS=Manduca sexta (Tobacco hawkmoth) (Tobacco hornworm) ORFNames=O3G_MSEX001594 {ECO:0000313|EMBL:KAG6440990.1} PE=4
Unigene3254	DsCPEB2	DsGFP	1.30603	2.2499	0.0130501	0.723702	2.79	1.19	Up	-	GO:0007156//homophilic cell adhesion via plasma membrane adhesion molecules`biological_process`The attachment of a plasma membrane adhesion molecule in one cell to an identical molecule in an adjacent cell. [ISBN:0198506732]	K06813//CDH23, USH1D`cadherin 23	-	-	QNS31153.1//cadherin`[Cnaphalocrocis medinalis]	PF00028.22//Cadherin`Cadherin domain	-	tr|A0A7H1D3E8|A0A7H1D3E8_CNAME//Cadherin {ECO:0000313|EMBL:QNS31153.1} OS=Cnaphalocrocis medinalis (Rice leaffolder moth) PE=2
Unigene15422	DsCPEB2	DsGFP	1.52343	1.21729	0.0134852	0.737331	10.02	3.47	Up	-	-	-	-	-	-	-	-	-
Unigene5593	DsCPEB2	DsGFP	1.20326	3.77748	0.0137795	0.748176	11.15	4.46	Up	-	GO:0052689//carboxylic ester hydrolase activity`molecular_function`Catalysis of the hydrolysis of a carboxylic ester bond. [GOC:curators]	K01063//JHE`juvenile-hormone esterase [EC:3.1.1.59]	ko00981//Insect hormone biosynthesis`Metabolism`Metabolism of terpenoids and polyketides	-	AQY62714.1//carboxylesterase`[Cnaphalocrocis medinalis]	PF00135.33//COesterase`Carboxylesterase family;PF20434.3//BD-FAE`BD-FAE;PF07859.18//Abhydrolase_3`alpha/beta hydrolase fold	-	tr|A0A1U9X1T2|A0A1U9X1T2_CNAME//Carboxylic ester hydrolase {ECO:0000256|RuleBase:RU361235} EC=3.1.1.- {ECO:0000256|RuleBase:RU361235} OS=Cnaphalocrocis medinalis (Rice leaffolder moth) PE=2
Unigene11851	DsCPEB2	DsGFP	1.15228	5.90949	0.0141942	0.760135	148.39	59.05	Up	-	-	-	-	-	XP_028159201.1//LOW QUALITY PROTEIN: lebocin-4-like`[Ostrinia furnacalis]	-	-	tr|C9WHZ7|C9WHZ7_GALME//Lebocin-4 {ECO:0000313|RefSeq:XP_026757755.1} Proline-rich protein {ECO:0000313|EMBL:ACQ99193.1} OS=Galleria mellonella (Greater wax moth) Synonyms=LOC113517304 {ECO:0000313|RefSeq:XP_026757755.1} PE=2
Unigene10750	DsCPEB2	DsGFP	1.30535	2.39166	0.0142038	0.760135	17.36	5.92	Up	-	-	-	-	-	-	-	-	-
Unigene2661	DsCPEB2	DsGFP	1.23607	2.61432	0.0168288	0.871242	5.31	2.93	Up	-	-	-	-	-	-	-	-	-
Unigene573	DsCPEB2	DsGFP	1.18134	3.34184	0.0171129	0.879859	2.76	1.12	Up	-	GO:0004222//metalloendopeptidase activity`molecular_function`Catalysis of the hydrolysis of internal, alpha-peptide bonds in a polypeptide chain by a mechanism in which water acts as a nucleophile, one or two metal ions hold the water molecule in place, and charged amino acid side chains are ligands for the metal ions. [GOC:mah, https://www.ebi.ac.uk/merops/about/glossary.shtml#CATTYPE, https://w…	K23624//PAPLN`papilin	-	-	CAH2983221.1//unnamed protein product`[Chilo suppressalis]	PF05986.19//ADAMTS_spacer1`ADAM-TS Spacer 1;PF19030.5//TSP1_ADAMTS`Thrombospondin type 1 domain;PF00014.28//Kunitz_BPTI`Kunitz/Bovine pancreatic trypsin inhibitor domain	-	tr|A0A9P0C627|A0A9P0C627_9NEOP//Papilin {ECO:0008006|Google:ProtNLM} OS=Diatraea saccharalis (sugarcane borer) ORFNames=DIATSA_LOCUS6866 {ECO:0000313|EMBL:CAH0756194.1} PE=4
Unigene8661	DsCPEB2	DsGFP	1.1728	3.38781	0.0174454	0.891319	13.29	5.6	Up	-	-	-	-	-	-	-	-	-
Unigene5708	DsCPEB2	DsGFP	1.32643	1.72679	0.0176026	0.89641	2.72	1	Up	-	-	-	-	-	CAH0600790.1//unnamed protein product`[Chrysodeixis includens]	-	-	tr|A0A9P0FVM4|A0A9P0FVM4_CHRIL//Uncharacterized protein {ECO:0000313|EMBL:CAH0600790.1} OS=Chrysodeixis includens (Soybean looper) (Pseudoplusia includens) ORFNames=CINC_LOCUS9664 {ECO:0000313|EMBL:CAH0600790.1} PE=4
Unigene4092	DsCPEB2	DsGFP	1.3157	1.76213	0.0178635	0.89796	2.21	0.81	Up	-	-	-	-	-	-	-	-	-
Unigene6355	DsCPEB2	DsGFP	1.3157	1.76213	0.0178635	0.89796	4.2	1.7	Up	-	-	-	-	-	-	-	-	-
Unigene20230	DsCPEB2	DsGFP	1.43317	1.28405	0.0181017	0.900338	17.09	5.94	Up	-	-	-	-	-	-	-	-	-
Unigene11284	DsCPEB2	DsGFP	1.30553	1.79662	0.0181148	0.900338	7.35	3.41	Up	-	-	-	-	-	-	-	-	-
Unigene13098	DsCPEB2	DsGFP	1.35709	1.56299	0.0181556	0.900338	7.33	2.63	Up	-	-	-	-	-	-	-	-	-
Unigene25165	DsCPEB2	DsGFP	1.17984	3.17308	0.018422	0.900338	110.15	45.72	Up	-	-	-	-	-	-	-	-	-
Unigene17860	DsCPEB2	DsGFP	1.39693	1.37816	0.0188154	0.913399	16.6	5.36	Up	-	-	-	-	-	-	-	-	-
Unigene2421	DsCPEB2	DsGFP	1.24031	2.34653	0.0191414	0.926283	2.42	0.94	Up	-	GO:0071897//DNA biosynthetic process`biological_process`The biosynthetic process resulting in the formation of DNA. [GOC:mah];GO:0015074//DNA integration`biological_process`The process in which a DNA segment is incorporated into another, usually larger, DNA molecule such as a chromosome. [GOC:mah];GO:0042575//DNA polymerase complex`cellular_component`A protein complex that possesses DNA polymeras…	K06461//ITGAM, CD11b`integrin alpha M	ko04145//Phagosome`Cellular Processes`Transport and catabolism	-	KAJ2946852.1//hypothetical protein O0L34_g16181`[Tuta absoluta]	PF17919.6//RT_RNaseH_2`RNase H-like domain found in reverse transcriptase;PF17917.6//RT_RNaseH`RNase H-like domain found in reverse transcriptase;PF17921.6//Integrase_H2C2`Integrase zinc binding domain;PF09337.15//zf-H2C2`H2C2 zinc finger;PF00665.31//rve`Integrase core domain	-	tr|A0A821TL03|A0A821TL03_9NEOP//Integrase catalytic domain-containing protein {ECO:0000259|PROSITE:PS50994} OS=Pieris macdunnoughi ORFNames=PMACD_LOCUS9062 {ECO:0000313|EMBL:CAF4874627.1} PE=4
Unigene6743	DsCPEB2	DsGFP	1.24006	2.17402	0.0191997	0.926283	6.03	5.15	Up	-	-	-	-	-	-	-	-	-
Unigene4832	DsCPEB2	DsGFP	1.27996	1.81932	0.0199535	0.947973	2.55	0.96	Up	-	-	-	-	-	-	-	-	-
Unigene5281	DsCPEB2	DsGFP	1.13754	3.6616	0.0203383	0.960399	11.71	7.04	Up	-	GO:0045165//cell fate commitment`biological_process`The cellular developmental process by which a cell establishes the intrinsic character of a cell or tissue region irreversibly committing it to a particular fate. [ISBN:0716731185];GO:0005634//nucleus`cellular_component`A membrane-bounded organelle of eukaryotic cells in which chromosomes are housed and replicated. In most cells, the nucleus con…	K09069//TWIST`twist	-	-	XP_028177170.1//twist-related protein-like`[Ostrinia furnacalis]	PF00010.31//HLH`Helix-loop-helix DNA-binding domain	bHLH//https://guolab.wchscu.cn/AnimalTFDB4/#/detail/TF/Electrophorus_electricus/bHLH	tr|A0A9R0D862|A0A9R0D862_SPOFR//Twist-related protein {ECO:0000313|RefSeq:XP_035444099.2} OS=Spodoptera frugiperda (Fall armyworm) Name=LOC118271938 {ECO:0000313|RefSeq:XP_035444099.2} PE=4
Unigene13306	DsCPEB2	DsGFP	1.19107	2.62755	0.0208651	0.973476	15.7	6.34	Up	-	-	-	-	-	-	-	-	-
Unigene2861	DsCPEB2	DsGFP	1.09532	4.87795	0.0209451	0.974291	17.21	7.17	Up	-	GO:0006508//proteolysis`biological_process`The hydrolysis of proteins into smaller polypeptides and/or amino acids by cleavage of their peptide bonds. [GOC:bf, GOC:mah];GO:0004197//cysteine-type endopeptidase activity`molecular_function`Catalysis of the hydrolysis of internal, alpha-peptide bonds in a polypeptide chain by a mechanism in which the sulfhydryl group of a cysteine residue at the acti…	K04398//CASP8`caspase 8 [EC:3.4.22.61]	ko04214//Apoptosis - fly`Cellular Processes`Cell growth and death;ko04215//Apoptosis - multiple species`Cellular Processes`Cell growth and death;ko04624//Toll and Imd signaling pathway`Organismal Systems`Immune system	-	XP_053625304.1//caspase-8-like`[Plodia interpunctella]	PF00656.27//Peptidase_C14`Caspase domain	-	tr|G0XQH6|G0XQH6_GALME//Caspase-6 {ECO:0000313|EMBL:AEK20837.1} OS=Galleria mellonella (Greater wax moth) Name=Casp-6 {ECO:0000313|EMBL:AEK20837.1} PE=2
Unigene10520	DsCPEB2	DsGFP	1.18015	2.68391	0.021195	0.982981	18.99	9.06	Up	-	-	-	-	-	-	-	-	-
Unigene14914	DsCPEB2	DsGFP	1.07198	6.81302	0.02167	0.988609	359.85	158.15	Up	-	GO:0005576//extracellular region`cellular_component`The space external to the outermost structure of a cell. For cells without external protective or external encapsulating structures this refers to space outside of the plasma membrane. This term covers the host cell environment outside an intracellular parasite. [GOC:go_curators];GO:0008289//lipid binding`molecular_function`Binding to a lipid. […	K08757//APOA1`apolipoprotein A-I	-	-	RVE43067.1//hypothetical protein evm_012298`[Chilo suppressalis]	PF07464.16//ApoLp-III`Apolipophorin-III precursor (apoLp-III);PF01442.23//Apolipoprotein`Apolipoprotein A1/A4/E domain	-	tr|A0A6J1N527|A0A6J1N527_BICAN//Apolipophorin-3-like {ECO:0000313|RefSeq:XP_023938041.1} OS=Bicyclus anynana (Squinting bush brown butterfly) Name=LOC112045892 {ECO:0000313|RefSeq:XP_023938041.1} PE=4
Unigene2492	DsCPEB2	DsGFP	1.2129	2.3545	0.0217046	0.988609	2.46	0.98	Up	-	GO:0098609//cell-cell adhesion`biological_process`The attachment of one cell to another cell via adhesion molecules. [GOC:dos];GO:0048731//system development`biological_process`The process whose specific outcome is the progression of an organismal system over time, from its formation to the mature structure. A system is a regularly interacting or interdependent group of organs or tissues that wor…	K06491//NCAM, CD56`neural cell adhesion molecule	ko03265//Virion - Ebolavirus, Lyssavirus and Morbillivirus`Genetic Information Processing`Information processing in viruses	-	XP_028173678.1//Ig-like and fibronectin type-III domain-containing protein 2 isoform X3`[Ostrinia furnacalis]	PF01682.24//DB`DB module;PF00041.26//fn3`Fibronectin type III domain;PF13927.11//Ig_3`Immunoglobulin domain;PF07679.21//I-set`Immunoglobulin I-set domain	-	tr|A0A6J3BXV4|A0A6J3BXV4_GALME//Ig-like and fibronectin type-III domain-containing protein 1 isoform X2 {ECO:0000313|RefSeq:XP_031764741.1} OS=Galleria mellonella (Greater wax moth) Name=LOC113521031 {ECO:0000313|RefSeq:XP_031764741.1} PE=4
Unigene9240	DsCPEB2	DsGFP	1.16899	2.79603	0.021795	0.988609	10.63	4.22	Up	-	-	-	-	-	-	-	-	-
Unigene4427	DsCPEB2	DsGFP	1.07336	6.04841	0.0220308	0.989353	46.31	20.23	Up	-	-	K10266//FBXW10`F-box and WD-40 domain protein 10	-	-	XP_028169762.1//uncharacterized protein LOC114359529`[Ostrinia furnacalis]	-	-	tr|A0A922CYA0|A0A922CYA0_MANSE//F-box domain-containing protein {ECO:0008006|Google:ProtNLM} OS=Manduca sexta (Tobacco hawkmoth) (Tobacco hornworm) ORFNames=O3G_MSEX013657 {ECO:0000313|EMBL:KAG6463084.1} PE=4
Unigene5985	DsCPEB2	DsGFP	1.40032	1.13093	0.0222216	0.995053	1.91	0.67	Up	-	-	K21440//ANKRD50`ankyrin repeat domain-containing protein 50	-	-	KAJ8718723.1//hypothetical protein PYW07_016279`[Mythimna separata]	PF17921.6//Integrase_H2C2`Integrase zinc binding domain;PF00665.31//rve`Integrase core domain	-	tr|A0AAD7YKT7|A0AAD7YKT7_MYTSE//Uncharacterized protein {ECO:0000313|EMBL:KAJ8718723.1} OS=Mythimna separata (Oriental armyworm) (Pseudaletia separata) ORFNames=PYW07_016279 {ECO:0000313|EMBL:KAJ8718723.1} PE=4
Unigene21243	DsCPEB2	DsGFP	1.28473	1.65393	0.0228061	1	48.64	16.28	Up	-	-	-	-	-	-	-	-	-
Unigene2388	DsCPEB2	DsGFP	1.10129	4.1242	0.0228705	1	8.73	3.78	Up	-	-	-	-	-	-	-	-	-
Unigene8103	DsCPEB2	DsGFP	1.20763	2.12097	0.023353	1	4.98	1.98	Up	-	GO:0005634//nucleus`cellular_component`A membrane-bounded organelle of eukaryotic cells in which chromosomes are housed and replicated. In most cells, the nucleus contains all of the cell's chromosomes except the organellar chromosomes, and is the site of RNA synthesis and processing. In some species, or in specialized cell types, RNA metabolism or DNA replication may be absent. [GOC:go_curators]…	K22870//ZNF423`zinc finger protein 423	-	-	XP_028156264.1//zinc finger protein 423 homolog`[Ostrinia furnacalis]	-	zf-C2H2//https://guolab.wchscu.cn/AnimalTFDB4/#/detail/TF/Drosophila_melanogaster/zf-C2H2	tr|A0A9N9WLN3|A0A9N9WLN3_9NEOP//C2H2-type domain-containing protein {ECO:0000259|PROSITE:PS50157} OS=Diatraea saccharalis (sugarcane borer) ORFNames=DIATSA_LOCUS13758 {ECO:0000313|EMBL:CAG9796576.1} PE=4
Unigene22804	DsCPEB2	DsGFP	1.35329	1.34787	0.0234614	1	23.61	8.56	Up	-	-	-	-	-	-	-	-	-
Unigene9866	DsCPEB2	DsGFP	1.33833	1.39366	0.0237226	1	3.94	1.43	Up	-	-	-	-	-	-	-	-	-
Unigene19734	DsCPEB2	DsGFP	1.11807	3.25852	0.0240653	1	59.29	25.45	Up	-	-	-	-	-	-	-	-	-
Unigene3541	DsCPEB2	DsGFP	1.16934	2.24284	0.025538	1	2.75	1.12	Up	-	GO:0005615//extracellular space`cellular_component`That part of a multicellular organism outside the cells proper, usually taken to be outside the plasma membranes, and occupied by fluid. [ISBN:0198547684]	-	-	-	XP_028167143.1//uncharacterized protein LOC114357626`[Ostrinia furnacalis]	-	-	tr|A0A9N9WAI1|A0A9N9WAI1_9NEOP//Alpha-macroglobulin receptor-binding domain-containing protein {ECO:0000259|SMART:SM01361} OS=Diatraea saccharalis (sugarcane borer) ORFNames=DIATSA_LOCUS5016 {ECO:0000313|EMBL:CAG9787110.1} PE=4
Unigene12413	DsCPEB2	DsGFP	1.21597	1.85295	0.0259068	1	9.08	3.57	Up	-	-	-	-	-	-	-	-	-
Unigene12	DsCPEB2	DsGFP	1.08048	3.95433	0.0259911	1	1.87	0.81	Up	-	GO:0071897//DNA biosynthetic process`biological_process`The biosynthetic process resulting in the formation of DNA. [GOC:mah];GO:0015074//DNA integration`biological_process`The process in which a DNA segment is incorporated into another, usually larger, DNA molecule such as a chromosome. [GOC:mah];GO:0042575//DNA polymerase complex`cellular_component`A protein complex that possesses DNA polymeras…	K24734//NWD`NACHT domain- and WD repeat-containing protein	-	-	XP_048486638.1//uncharacterized protein LOC125490684`[Plutella xylostella]	PF03564.20//DUF1759`Protein of unknown function (DUF1759);PF05380.18//Peptidase_A17`Pao retrotransposon peptidase;PF17921.6//Integrase_H2C2`Integrase zinc binding domain;PF18701.6//DUF5641`Family of unknown function (DUF5641)	-	tr|A0A8S4GEA5|A0A8S4GEA5_PLUXY//(diamondback moth) hypothetical protein {ECO:0000313|EMBL:CAG9138187.1} OS=Plutella xylostella (Diamondback moth) (Plutella maculipennis) ORFNames=PLXY2_LOCUS16446 {ECO:0000313|EMBL:CAG9138187.1} PE=4
Unigene5419	DsCPEB2	DsGFP	1.31668	1.37875	0.0264098	1	2.1	0.75	Up	-	-	-	-	-	-	-	-	-
Unigene1799	DsCPEB2	DsGFP	1.09453	3.52498	0.0265429	1	4.72	2.03	Up	-	-	-	-	-	-	-	-	-
Unigene2175	DsCPEB2	DsGFP	1.03686	5.56684	0.0273616	1	24.95	12.38	Up	-	-	-	-	-	-	-	-	-
Unigene23878	DsCPEB2	DsGFP	1.23044	1.70359	0.0276445	1	33.81	13.4	Up	-	-	-	-	-	-	-	-	-
Unigene9964	DsCPEB2	DsGFP	1.33035	1.14929	0.0287551	1	4.41	1.41	Up	-	GO:0071897//DNA biosynthetic process`biological_process`The biosynthetic process resulting in the formation of DNA. [GOC:mah];GO:0008270//zinc ion binding`molecular_function`Binding to a zinc ion (Zn). [GOC:ai];GO:0003676//nucleic acid binding`molecular_function`Binding to a nucleic acid. [GOC:jl]	-	-	-	XP_059045710.1//uncharacterized protein LOC131841411`[Achroia grisella]	-	-	tr|A0A6J2KJ09|A0A6J2KJ09_BOMMA//Uncharacterized protein LOC114252043 {ECO:0000313|RefSeq:XP_028042326.1} OS=Bombyx mandarina (Wild silk moth) (Wild silkworm) Name=LOC114252043 {ECO:0000313|RefSeq:XP_028042326.1} PE=4
Unigene6204	DsCPEB2	DsGFP	1.09676	2.92684	0.0287671	1	12.63	5.6	Up	-	-	K22628//IL16`interleukin 16	-	-	BAM19388.1//unknown protein, partial`[Papilio xuthus]	PF00595.29//PDZ`PDZ domain	-	tr|I4DN98|I4DN98_PAPXU//PDZ domain-containing protein {ECO:0000259|PROSITE:PS50106} Fragment OS=Papilio xuthus (Asian swallowtail butterfly) PE=2
Unigene15163	DsCPEB2	DsGFP	1.14492	2.22632	0.0289575	1	15.34	8.61	Up	-	-	-	-	-	-	-	-	-
Unigene9961	DsCPEB2	DsGFP	1.01529	7.82949	0.0290109	1	372.96	169.85	Up	-	-	-	-	-	-	-	-	-
Unigene1815	DsCPEB2	DsGFP	1.05356	3.94442	0.0293592	1	6.7	2.9	Up	-	-	-	-	-	-	-	-	-
Unigene528	DsCPEB2	DsGFP	1.03587	4.75704	0.0293782	1	7.37	3.32	Up	-	GO:0015074//DNA integration`biological_process`The process in which a DNA segment is incorporated into another, usually larger, DNA molecule such as a chromosome. [GOC:mah];GO:0004190//aspartic-type endopeptidase activity`molecular_function`Catalysis of the hydrolysis of internal, alpha-peptide bonds in a polypeptide chain by a mechanism in which a water molecule bound by the side chains of aspar…	K06461//ITGAM, CD11b`integrin alpha M	ko04145//Phagosome`Cellular Processes`Transport and catabolism	-	KAJ8715106.1//hypothetical protein PYW08_005087`[Mythimna loreyi]	PF03732.22//Retrotrans_gag`Retrotransposon gag protein;PF00078.32//RVT_1`Reverse transcriptase (RNA-dependent DNA polymerase);PF17919.6//RT_RNaseH_2`RNase H-like domain found in reverse transcriptase;PF17917.6//RT_RNaseH`RNase H-like domain found in reverse transcriptase;PF17921.6//Integrase_H2C2`Integrase zinc binding domain;PF00665.31//rve`Integrase core domain	zf-C2H2//https://guolab.wchscu.cn/AnimalTFDB4/#/detail/TF/Chelonoidis_abingdonii/zf-C2H2	tr|A0A7E5VRG0|A0A7E5VRG0_TRINI//RNA-directed DNA polymerase {ECO:0000256|ARBA:ARBA00012493} EC=2.7.7.49 {ECO:0000256|ARBA:ARBA00012493} OS=Trichoplusia ni (Cabbage looper) Name=LOC113496015 {ECO:0000313|RefSeq:XP_026730869.1} PE=4
Unigene4929	DsCPEB2	DsGFP	1.07674	3.49052	0.0295421	1	45.57	37.28	Up	-	-	-	-	-	-	-	-	-
Unigene13579	DsCPEB2	DsGFP	1.09278	3.02215	0.0300359	1	26.47	11.85	Up	-	-	-	-	-	-	-	-	-
Unigene6447	DsCPEB2	DsGFP	1.22098	1.65445	0.0301	1	2.81	1.1	Up	-	-	-	-	-	-	-	-	-
Unigene5640	DsCPEB2	DsGFP	1.16955	1.99849	0.0306155	1	3.69	1.4	Up	-	-	-	-	-	-	-	-	-
Unigene6194	DsCPEB2	DsGFP	1.12146	2.5361	0.0310367	1	6.53	4.11	Up	-	-	-	-	-	-	-	-	-
Unigene36513	DsCPEB2	DsGFP	1.10761	2.63472	0.0310778	1	221.22	98.74	Up	-	-	-	-	-	-	-	-	-
Unigene25498	DsCPEB2	DsGFP	1.10507	2.65366	0.0310848	1	115.11	53.71	Up	-	-	-	-	-	-	-	-	-
Unigene12657	DsCPEB2	DsGFP	1.05716	3.57585	0.031202	1	26.79	11.88	Up	-	-	-	-	-	-	-	-	-
Unigene9297	DsCPEB2	DsGFP	1.0015	7.72766	0.0312562	1	344.71	183.62	Up	-	-	K06560//MRC, CD206, CD280`mannose receptor, C type	ko04145//Phagosome`Cellular Processes`Transport and catabolism	-	XP_028166687.1//secretory phospholipase A2 receptor-like`[Ostrinia furnacalis]	PF00059.26//Lectin_C`Lectin C-type domain	-	tr|A0AAD7YLM2|A0AAD7YLM2_MYTSE//Uncharacterized protein {ECO:0000313|EMBL:KAJ8720356.1} OS=Mythimna separata (Oriental armyworm) (Pseudaletia separata) ORFNames=PYW07_012399 {ECO:0000313|EMBL:KAJ8720356.1} PE=4
Unigene20557	DsCPEB2	DsGFP	1.33926	1.01921	0.0322437	1	14.03	5.23	Up	-	-	-	-	-	-	-	-	-
Unigene22357	DsCPEB2	DsGFP	1.33926	1.01921	0.0322437	1	17.57	6.49	Up	-	-	-	-	-	-	-	-	-
Unigene3136	DsCPEB2	DsGFP	1.10869	2.54975	0.0326501	1	3.56	1.5	Up	-	-	-	-	-	-	-	-	-
Unigene2311	DsCPEB2	DsGFP	1.12593	2.34759	0.0327627	1	2.32	0.98	Up	-	-	-	-	-	-	-	-	-
Unigene17216	DsCPEB2	DsGFP	1.26036	1.39425	0.0327796	1	12.36	4.71	Up	-	-	-	-	-	-	-	-	-
Unigene27308	DsCPEB2	DsGFP	1.26036	1.39425	0.0327796	1	40.8	15.94	Up	-	-	-	-	-	-	-	-	-
Unigene14074	DsCPEB2	DsGFP	1.23865	1.48166	0.0328463	1	7.91	3.11	Up	-	-	-	-	-	-	-	-	-
Unigene4805	DsCPEB2	DsGFP	1.22881	1.52345	0.032871	1	2.03	0.8	Up	-	-	K24869//SCAPER`S phase cyclin A-associated protein in the endoplasmic reticulum	-	-	XP_028155961.1//S phase cyclin A-associated protein in the endoplasmic reticulum`[Ostrinia furnacalis]	-	-	tr|A0A9P0C6Y7|A0A9P0C6Y7_9NEOP//S phase cyclin A-associated protein in the endoplasmic reticulum N-terminal domain-containing protein {ECO:0000259|Pfam:PF16501} OS=Diatraea saccharalis (sugarcane borer) ORFNames=DIATSA_LOCUS9851 {ECO:0000313|EMBL:CAH0759552.1} PE=4
Unigene4640	DsCPEB2	DsGFP	1.02968	4.0907	0.0329155	1	15.63	7.18	Up	-	-	-	-	-	-	-	-	-
Unigene4172	DsCPEB2	DsGFP	1.16583	1.92778	0.0329276	1	3.13	1.29	Up	-	GO:0005737//cytoplasm`cellular_component`The contents of a cell excluding the plasma membrane and nucleus, but including other subcellular structures. [ISBN:0198547684];GO:0030286//dynein complex`cellular_component`Any of several large complexes that contain two or three dynein heavy chains and several light chains, and have microtubule motor activity. [ISBN:0815316194];GO:0007017//microtubule-ba…	K10412//DNAL4`dynein axonemal light chain 4	ko04814//Motor proteins`Cellular Processes`Cell motility	-	CAG9585822.1//unnamed protein product`[Danaus chrysippus]	PF01221.23//Dynein_light`Dynein light chain type 1	-	tr|A0A8J2WBN5|A0A8J2WBN5_9NEOP//Dynein light chain {ECO:0000256|RuleBase:RU365010} OS=Danaus chrysippus (African queen) ORFNames=DCHRY22_LOCUS16155 {ECO:0000313|EMBL:CAG9585822.1} PE=3
Unigene19372	DsCPEB2	DsGFP	1.16768	1.82027	0.0329383	1	27.66	11.27	Up	-	-	-	-	-	-	-	-	-
Unigene2806	DsCPEB2	DsGFP	1.06608	2.90627	0.0337411	1	4.39	1.97	Up	-	GO:0004222//metalloendopeptidase activity`molecular_function`Catalysis of the hydrolysis of internal, alpha-peptide bonds in a polypeptide chain by a mechanism in which water acts as a nucleophile, one or two metal ions hold the water molecule in place, and charged amino acid side chains are ligands for the metal ions. [GOC:mah, https://www.ebi.ac.uk/merops/about/glossary.shtml#CATTYPE, https://w…	K07995//MMP15`matrix metalloproteinase-15 (membrane-inserted) [EC:3.4.24.-]	-	-	XP_028162937.1//matrix metalloproteinase-2 isoform X2`[Ostrinia furnacalis]	PF00413.29//Peptidase_M10`Matrixin;PF00045.24//Hemopexin`Hemopexin	-	tr|A0A9N9R0E0|A0A9N9R0E0_9NEOP//Peptidase metallopeptidase domain-containing protein {ECO:0000259|SMART:SM00235} OS=Diatraea saccharalis (sugarcane borer) ORFNames=DIATSA_LOCUS4751 {ECO:0000313|EMBL:CAG9786818.1} PE=3
Unigene3448	DsCPEB2	DsGFP	1.07299	2.84167	0.0338435	1	5.91	2.48	Up	-	GO:0005829//cytosol`cellular_component`The part of the cytoplasm that does not contain organelles but which does contain other particulate matter, such as protein complexes. [GOC:hjd, GOC:jl];GO:0016052//carbohydrate catabolic process`biological_process`The chemical reactions and pathways resulting in the breakdown of carbohydrates, any of a group of organic compounds based of the general formula…	K01229//LCT`lactase-phlorizin hydrolase [EC:3.2.1.108 3.2.1.62]	ko01100//Metabolic pathways`Metabolism`Global and overview maps;ko00052//Galactose metabolism`Metabolism`Carbohydrate metabolism	-	XP_028157171.1//myrosinase 1-like`[Ostrinia furnacalis]	PF00232.23//Glyco_hydro_1`Glycosyl hydrolase family 1	-	tr|A0A6J1WIE4|A0A6J1WIE4_GALME//Myrosinase 1-like {ECO:0000313|RefSeq:XP_026754137.1} OS=Galleria mellonella (Greater wax moth) Name=LOC113514289 {ECO:0000313|RefSeq:XP_026754137.1} PE=3
Unigene12880	DsCPEB2	DsGFP	1.04468	3.48031	0.03385	1	27.94	12.93	Up	-	-	-	-	-	-	-	-	-
Unigene5812	DsCPEB2	DsGFP	1.11129	2.36314	0.034648	1	4.18	1.78	Up	-	-	-	-	-	-	-	-	-
Unigene18006	DsCPEB2	DsGFP	1.11862	2.12177	0.0351151	1	21.18	10.32	Up	-	-	-	-	-	-	-	-	-
Unigene6811	DsCPEB2	DsGFP	1.11862	2.12177	0.0351151	1	5.94	1.91	Up	-	-	-	-	-	-	-	-	-
Unigene16350	DsCPEB2	DsGFP	1.1454	1.94853	0.0354436	1	15.19	6.46	Up	-	-	-	-	-	-	-	-	-
Unigene11238	DsCPEB2	DsGFP	1.19178	1.5907	0.0360664	1	6.51	2.45	Up	-	-	-	-	-	-	-	-	-
Unigene5559	DsCPEB2	DsGFP	1.00344	4.3333	0.0362767	1	15.67	7.19	Up	-	GO:0006644//phospholipid metabolic process`biological_process`The chemical reactions and pathways involving phospholipids, any lipid containing phosphoric acid as a mono- or diester. [ISBN:0198506732];GO:0005576//extracellular region`cellular_component`The space external to the outermost structure of a cell. For cells without external protective or external encapsulating structures this refers to…	-	-	-	XP_028157048.1//uncharacterized protein LOC114350435 isoform X2`[Ostrinia furnacalis]	-	-	tr|A0A6J1WBH2|A0A6J1WBH2_GALME//phospholipase A2 {ECO:0000256|ARBA:ARBA00013278} EC=3.1.1.4 {ECO:0000256|ARBA:ARBA00013278} OS=Galleria mellonella (Greater wax moth) Name=LOC113511186 {ECO:0000313|RefSeq:XP_026750602.1} PE=4
Unigene15828	DsCPEB2	DsGFP	1.26361	1.16741	0.036607	1	8.12	3.12	Up	-	-	-	-	-	-	-	-	-
Unigene7247	DsCPEB2	DsGFP	1.278	1.11369	0.0366501	1	2.17	0.82	Up	-	GO:0006552//L-leucine catabolic process`biological_process`The chemical reactions and pathways resulting in the breakdown of L-leucine, 2-amino-4-methylpentanoic acid. [GOC:ai];GO:1905202//methylcrotonoyl-CoA carboxylase complex`cellular_component`A protein complex capable of methylcrotonoyl-CoA carboxylase activity. In mammals, it is a mitochondrial complex comprising a dodecamer of 6 alpha and …	K01969//MCCC2, accD1`3-methylcrotonyl-CoA carboxylase beta subunit [EC:6.4.1.4]	ko01100//Metabolic pathways`Metabolism`Global and overview maps;ko00280//Valine, leucine and isoleucine degradation`Metabolism`Amino acid metabolism	-	CAG5030038.1//unnamed protein product`[Parnassius apollo]	PF01039.27//Carboxyl_trans`Carboxyl transferase domain	-	tr|A0A8S3XP98|A0A8S3XP98_PARAO//methylcrotonoyl-CoA carboxylase {ECO:0000256|ARBA:ARBA00026116} EC=6.4.1.4 {ECO:0000256|ARBA:ARBA00026116} 3-methylcrotonyl-CoA carboxylase 2 {ECO:0000256|ARBA:ARBA00031404} 3-methylcrotonyl-CoA carboxylase non-biotin-containing subunit {ECO:0000256|ARBA:ARBA00031109} 3-methylcrotonyl-CoA:carbon dioxide ligase subunit beta {ECO:0000256|ARBA:ARBA00031237} OS=Parnass…
Unigene6781	DsCPEB2	DsGFP	1.31076	0.99983	0.0367114	1	1.87	0.69	Up	-	GO:0004252//serine-type endopeptidase activity`molecular_function`Catalysis of the hydrolysis of internal, alpha-peptide bonds in a polypeptide chain by a catalytic mechanism that involves a catalytic triad consisting of a serine nucleophile that is activated by a proton relay involving an acidic residue (e.g. aspartate or glutamate) and a basic residue (usually histidine). [GOC:mah, https://www.…	K09463//KLK13`kallikrein 13 [EC:3.4.21.119]	-	-	XP_028164925.1//uncharacterized protein LOC114356039`[Ostrinia furnacalis]	PF00089.31//Trypsin`Trypsin	-	tr|A0A922CNM1|A0A922CNM1_MANSE//Peptidase S1 domain-containing protein {ECO:0000259|PROSITE:PS50240} OS=Manduca sexta (Tobacco hawkmoth) (Tobacco hornworm) ORFNames=O3G_MSEX007871 {ECO:0000313|EMBL:KAG6452932.1} PE=4
Unigene20086	DsCPEB2	DsGFP	1.10305	2.33224	0.0367315	1	33.28	14.43	Up	-	-	-	-	-	-	-	-	-
Unigene11202	DsCPEB2	DsGFP	1.0129	3.8331	0.0369783	1	25.31	11.56	Up	-	-	-	-	-	CAH2085415.1//unnamed protein product`[Euphydryas editha]	-	-	tr|A0A8S4QJB4|A0A8S4QJB4_9NEOP//Jg24100 protein {ECO:0000313|EMBL:CAH2210910.1} OS=Pararge aegeria aegeria ORFNames=PAEG_LOCUS2767 {ECO:0000313|EMBL:CAH2210910.1} PE=4
Unigene318	DsCPEB2	DsGFP	1.00519	4.08169	0.0373187	1	5.07	2.44	Up	-	-	K06461//ITGAM, CD11b`integrin alpha M	ko04145//Phagosome`Cellular Processes`Transport and catabolism	-	KAJ8718723.1//hypothetical protein PYW07_016279`[Mythimna separata]	PF00078.32//RVT_1`Reverse transcriptase (RNA-dependent DNA polymerase);PF17919.6//RT_RNaseH_2`RNase H-like domain found in reverse transcriptase;PF17917.6//RT_RNaseH`RNase H-like domain found in reverse transcriptase;PF17921.6//Integrase_H2C2`Integrase zinc binding domain;PF09337.15//zf-H2C2`H2C2 zinc finger;PF00665.31//rve`Integrase core domain	-	tr|A0AAD7YKT7|A0AAD7YKT7_MYTSE//Uncharacterized protein {ECO:0000313|EMBL:KAJ8718723.1} OS=Mythimna separata (Oriental armyworm) (Pseudaletia separata) ORFNames=PYW07_016279 {ECO:0000313|EMBL:KAJ8718723.1} PE=4
Unigene3025	DsCPEB2	DsGFP	1.08871	2.44526	0.0383563	1	2.85	1.23	Up	-	-	-	-	-	CAH0684523.1//unnamed protein product`[Chilo suppressalis]	-	-	tr|A0A194PLR1|A0A194PLR1_PAPXU//Uncharacterized protein {ECO:0000313|EMBL:KPI92045.1} OS=Papilio xuthus (Asian swallowtail butterfly) ORFNames=RR46_08471 {ECO:0000313|EMBL:KPI92045.1} PE=4
Unigene29178	DsCPEB2	DsGFP	1.14006	1.76359	0.0387905	1	62.92	27.04	Up	-	-	-	-	-	-	-	-	-
Unigene13876	DsCPEB2	DsGFP	1.03218	2.9171	0.0393875	1	20.9	9.49	Up	-	-	-	-	-	-	-	-	-
Unigene22576	DsCPEB2	DsGFP	1.18824	1.4961	0.0398575	1	24.68	10.13	Up	-	GO:0019441//tryptophan catabolic process to kynurenine`biological_process`The chemical reactions and pathways resulting in the breakdown of tryptophan into other compounds, including kynurenine. [GOC:go_curators]	-	-	-	RVE46288.1//hypothetical protein evm_009071`[Chilo suppressalis]	-	-	tr|S4PDH5|S4PDH5_9NEOP//Kynurenine formamidase {ECO:0008006|Google:ProtNLM} Fragment OS=Pararge aegeria (speckled wood butterfly) PE=3
Unigene648	DsCPEB2	DsGFP	1.02901	3.05638	0.0399589	1	3.01	1.42	Up	-	GO:0071897//DNA biosynthetic process`biological_process`The biosynthetic process resulting in the formation of DNA. [GOC:mah]	K24734//NWD`NACHT domain- and WD repeat-containing protein	-	-	XP_022828983.1//uncharacterized protein LOC111358223 isoform X3`[Spodoptera litura]	PF03564.20//DUF1759`Protein of unknown function (DUF1759)	-	tr|A0A9J7EJT1|A0A9J7EJT1_SPOLT//Uncharacterized protein LOC111358223 isoform X3 {ECO:0000313|RefSeq:XP_022828983.1, ECO:0000313|RefSeq:XP_022828984.1} OS=Spodoptera litura (Asian cotton leafworm) ECO:0000313|RefSeq:XP_022828984.1, ECO:0000313|RefSeq:XP_022828986.1} PE=4
Unigene12788	DsCPEB2	DsGFP	1.20616	1.40958	0.0402069	1	6.08	2.43	Up	-	-	-	-	-	-	-	-	-
Unigene7654	DsCPEB2	DsGFP	1.07199	2.38632	0.0407292	1	5.49	2.4	Up	-	GO:0035099//hemocyte migration`biological_process`The directed movement of a hemocyte within the embryo. Hemocytes are blood cells associated with a hemocoel (the cavity containing most of the major organs of the arthropod body) which are involved in defense and clotting of hemolymph, but not involved in transport of oxygen. In Drosophila, embryonic hemocytes originate from the head mesoderm as a…	-	-	-	XP_028170516.1//uncharacterized protein LOC114360135`[Ostrinia furnacalis]	-	-	tr|A0A9N9QYB0|A0A9N9QYB0_9NEOP//Platelet-derived growth factor (PDGF) family profile domain-containing protein {ECO:0000259|PROSITE:PS50278} OS=Diatraea saccharalis (sugarcane borer) ORFNames=DIATSA_LOCUS3846 {ECO:0000313|EMBL:CAG9785848.1} PE=3
Unigene20265	DsCPEB2	DsGFP	1.23805	1.26921	0.0407698	1	16.05	6.28	Up	-	-	-	-	-	-	-	-	-
Unigene16676	DsCPEB2	DsGFP	1.00777	3.45576	0.0409308	1	45.76	24.34	Up	-	-	-	-	-	-	-	-	-
Unigene18447	DsCPEB2	DsGFP	1.09966	1.91796	0.0410799	1	19.38	8.38	Up	-	-	-	-	-	-	-	-	-
Unigene11285	DsCPEB2	DsGFP	1.23767	1.14995	0.0411696	1	4.87	1.68	Up	-	-	-	-	-	XP_059050213.1//uncharacterized protein LOC131845190`[Achroia grisella]	-	-	tr|A0A6J1WLG2|A0A6J1WLG2_GALME//Uncharacterized protein LOC113512209 {ECO:0000313|RefSeq:XP_026751807.1} OS=Galleria mellonella (Greater wax moth) Name=LOC113512209 {ECO:0000313|RefSeq:XP_026751807.1} PE=4
Unigene22065	DsCPEB2	DsGFP	1.23767	1.14995	0.0411696	1	22.23	8.38	Up	-	-	-	-	-	-	-	-	-
Unigene23726	DsCPEB2	DsGFP	1.28169	0.980186	0.0417971	1	19.92	7.77	Up	-	-	-	-	-	-	-	-	-
Unigene8279	DsCPEB2	DsGFP	1.12818	1.71649	0.0423205	1	3.75	1.58	Up	-	-	-	-	-	-	-	-	-
Unigene15396	DsCPEB2	DsGFP	1.03159	2.70366	0.0424848	1	21.69	9.81	Up	-	-	-	-	-	-	-	-	-
Unigene4956	DsCPEB2	DsGFP	1.15996	1.524	0.0435984	1	3.49	1.53	Up	-	GO:0003824//catalytic activity`molecular_function`Catalysis of a biochemical reaction at physiological temperatures. In biologically catalyzed reactions, the reactants are known as substrates, and the catalysts are naturally occurring macromolecular substances known as enzymes. Enzymes possess specific binding sites for substrates, and are usually composed wholly or largely of protein, but RNA th…	-	-	-	KAG7312982.1//hypothetical protein JYU34_000054`[Plutella xylostella]	PF00078.32//RVT_1`Reverse transcriptase (RNA-dependent DNA polymerase)	zf-C2H2//https://guolab.wchscu.cn/AnimalTFDB4/#/detail/TF/Astatotilapia_calliptera/zf-C2H2	tr|A0A2A4JYZ1|A0A2A4JYZ1_HELVI//Reverse transcriptase domain-containing protein {ECO:0000259|PROSITE:PS50878} OS=Heliothis virescens (Tobacco budworm moth) ORFNames=B5V51_8207 {ECO:0000313|EMBL:PCG77029.1} PE=4
Unigene12474	DsCPEB2	DsGFP	1.16752	1.48222	0.043887	1	6.29	2.77	Up	-	-	-	-	-	-	-	-	-
Unigene4074	DsCPEB2	DsGFP	1.16752	1.48222	0.043887	1	2.6	0.88	Up	-	-	-	-	-	XP_060536447.1//uncharacterized protein LOC132708258`[Cylas formicarius]	PF03564.20//DUF1759`Protein of unknown function (DUF1759);PF13650.11//Asp_protease_2`Aspartyl protease	-	tr|A0A5N4AVP9|A0A5N4AVP9_PHOPY//Peptidase aspartic putative domain-containing protein {ECO:0000259|Pfam:PF05585} OS=Photinus pyralis (Common eastern firefly) (Lampyris pyralis) ORFNames=PPYR_05751 {ECO:0000313|EMBL:KAB0801397.1} PE=4
Unigene12601	DsCPEB2	DsGFP	1.02391	2.67932	0.0445948	1	16.13	7.3	Up	-	GO:0008745//N-acetylmuramoyl-L-alanine amidase activity`molecular_function`Catalysis of the hydrolysis of the link between N-acetylmuramoyl residues and L-amino acid residues in certain bacterial cell-wall glycopeptides. [EC:3.5.1.28, PMID:22748813];GO:0045087//innate immune response`biological_process`Innate immune responses are defense responses mediated by germline encoded components that dire…	K24076//PGRP-LB`peptidoglycan-recognition protein LB [EC:3.5.1.28]	ko04624//Toll and Imd signaling pathway`Organismal Systems`Immune system	-	XP_028159378.1//peptidoglycan-recognition protein LB-like`[Ostrinia furnacalis]	PF01510.30//Amidase_2`N-acetylmuramoyl-L-alanine amidase	-	tr|E7DN57|E7DN57_OSTNU//Peptidoglycan-recognition protein {ECO:0000256|PIRNR:PIRNR037945} OS=Ostrinia nubilalis (European corn borer) (Pyralis nubilalis) Name=PRGP-B {ECO:0000313|EMBL:ADU33185.1} PE=2
Unigene15304	DsCPEB2	DsGFP	1.04536	2.41643	0.0449855	1	17.8	7.97	Up	-	-	-	-	-	-	-	-	-
Unigene2484	DsCPEB2	DsGFP	1.06424	2.08558	0.0457362	1	1.97	0.86	Up	-	GO:0003824//catalytic activity`molecular_function`Catalysis of a biochemical reaction at physiological temperatures. In biologically catalyzed reactions, the reactants are known as substrates, and the catalysts are naturally occurring macromolecular substances known as enzymes. Enzymes possess specific binding sites for substrates, and are usually composed wholly or largely of protein, but RNA th…	-	-	-	KAG6454220.1//hypothetical protein O3G_MSEX008573`[Manduca sexta]	PF03372.28//Exo_endo_phos`Endonuclease/Exonuclease/phosphatase family;PF14529.11//Exo_endo_phos_2`Endonuclease-reverse transcriptase;PF00078.32//RVT_1`Reverse transcriptase (RNA-dependent DNA polymerase)	zf-C2H2//https://guolab.wchscu.cn/AnimalTFDB4/#/detail/TF/Maylandia_zebra/zf-C2H2	tr|A0A922CP67|A0A922CP67_MANSE//Reverse transcriptase domain-containing protein {ECO:0000259|PROSITE:PS50878} OS=Manduca sexta (Tobacco hawkmoth) (Tobacco hornworm) ORFNames=O3G_MSEX008573 {ECO:0000313|EMBL:KAG6454220.1} PE=4
Unigene6497	DsCPEB2	DsGFP	1.19982	1.18532	0.0459062	1	2.01	0.8	Up	-	GO:0034045//phagophore assembly site membrane`cellular_component`A cellular membrane associated with the phagophore assembly site. [GOC:mah, GOC:rph, PMID:16874040, PMID:17382324];GO:0034497//protein localization to phagophore assembly site`biological_process`Any process in which a protein is transported to, or maintained at, the phagophore assembly site (PAS). [GOC:rb];GO:0005776//autophagosome`…	K17907//ATG9`autophagy-related protein 9	ko04140//Autophagy - animal`Cellular Processes`Transport and catabolism;ko04136//Autophagy - other`Cellular Processes`Transport and catabolism;ko04137//Mitophagy - animal`Cellular Processes`Transport and catabolism	-	XP_028169983.1//autophagy-related protein 9A, partial`[Ostrinia furnacalis]	PF04109.21//ATG9`Autophagy protein ATG9	-	tr|A0A7G9ZE36|A0A7G9ZE36_9NEOP//Autophagy-related protein 9 {ECO:0000256|ARBA:ARBA00018074, ECO:0000256|RuleBase:RU364027} OS=Heortia vitessoides Name=atg9 {ECO:0000313|EMBL:QNO58549.1} PE=2
Unigene6071	DsCPEB2	DsGFP	1.0672	2.05741	0.0460185	1	3.44	1.51	Up	-	-	-	-	-	-	-	-	-
Unigene6930	DsCPEB2	DsGFP	1.0672	2.05741	0.0460185	1	3.9	1.71	Up	-	-	K20027//ZDHHC1_11`palmitoyltransferase ZDHHC1/11 [EC:2.3.1.225]	-	-	XP_028157935.1//probable palmitoyltransferase ZDHHC11B`[Ostrinia furnacalis]	PF01529.25//DHHC`DHHC palmitoyltransferase	-	tr|A0AAD8DTG7|A0AAD8DTG7_MYTSE//Uncharacterized protein {ECO:0000313|EMBL:KAJ8722682.1} OS=Mythimna separata (Oriental armyworm) (Pseudaletia separata) ORFNames=PYW07_003862 {ECO:0000313|EMBL:KAJ8722682.1} PE=4
Unigene7583	DsCPEB2	DsGFP	1.11549	1.66779	0.0463485	1	5.22	1.85	Up	-	-	-	-	-	XP_028177725.1//uncharacterized protein LOC114365372 isoform X1`[Ostrinia furnacalis]	PF21738.2//DJR-like_dom`Double jelly roll-like domain	-	tr|A0A9P0DZS1|A0A9P0DZS1_CHRIL//Double jelly roll-like domain-containing protein {ECO:0000259|Pfam:PF21738} OS=Chrysodeixis includens (Soybean looper) (Pseudoplusia includens) ORFNames=CINC_LOCUS62 {ECO:0000313|EMBL:CAH1286863.1} PE=4
Unigene17386	DsCPEB2	DsGFP	1.12682	1.59124	0.0470828	1	14.83	5.68	Up	-	-	-	-	-	-	-	-	-
Unigene11464	DsCPEB2	DsGFP	1.23722	1.01991	0.047136	1	3.83	1.48	Up	-	-	-	-	-	-	-	-	-
Unigene16359	DsCPEB2	DsGFP	1.03808	2.36384	0.0479839	1	19.93	8.89	Up	-	-	-	-	-	-	-	-	-
Unigene4383	DsCPEB2	DsGFP	1.04422	2.29312	0.0488721	1	7.86	2.74	Up	-	GO:0140359//ABC-type transporter activity`molecular_function`Primary active transporter characterized by two nucleotide-binding domains and two transmembrane domains. Uses the energy generated from ATP hydrolysis to drive the transport of a substance across a membrane. [PMID:26517899];GO:0016887//ATP hydrolysis activity`molecular_function`Catalysis of the reaction: ATP + H2O = ADP + H+ phosphate.…	K05673//ABCC4`ATP-binding cassette, subfamily C (CFTR/MRP), member 4	ko02010//ABC transporters`Environmental Information Processing`Membrane transport	-	XP_028164501.1//multidrug resistance-associated protein 4-like`[Ostrinia furnacalis]	PF00005.32//ABC_tran`ABC transporter;PF00664.28//ABC_membrane`ABC transporter transmembrane region	-	tr|A0A9R0DUB4|A0A9R0DUB4_SPOFR//ATP-binding cassette subfamily C member 4 {ECO:0000313|RefSeq:XP_050553313.1} OS=Spodoptera frugiperda (Fall armyworm) Name=LOC118262376 {ECO:0000313|RefSeq:XP_050553313.1} PE=4
Unigene13842	DsCPEB2	DsGFP	1.05581	2.0191	0.049588	1	10.95	4.8	Up	-	-	-	-	-	-	-	-	-
