# Supplementary material for: A Maternal Gene Regulator CPEB2 Is Involved in Mating-Induced Egg Maturation in the Cnaphalocrocis medinalis
Source: Insects. 2025 Jun 26;16(7):666. doi: 10.3390/insects16070666 (PMC12295579; doi:10.3390/insects16070666)
Supplement: Supplementary file 1 [file insects-16-00666-s001.zip › Table S4.xlsx]

## Sheet: DsGFP_vs_DsCPEB2.go_enrich.resu
Table S4. GO enrichment analysis of DEGs.
GO.ID	Term	Annotated	Significant	Expected	category	pvalue	rich	SigGenes	padj	qvalue
GO:0007304	chorion-containing eggshell formation	3	3	0.04	BP	2.1325e-06	1	Unigene14375;Unigene15399;Unigene9048	0.00216777	0.00216777
GO:0030703	eggshell formation	3	3	0.04	BP	2.1325e-06	1	Unigene14375;Unigene15399;Unigene9048	0.00216777	0.00216777
GO:0030707	ovarian follicle cell development	3	3	0.04	BP	2.1325e-06	1	Unigene14375;Unigene15399;Unigene9048	0.00216777	0.00216777
GO:0009607	response to biotic stimulus	69	8	0.9	BP	2.70464e-06	0.115942	Unigene10651;Unigene12409;Unigene12601;Unigene12964;Unigene14476;Unigene18573;Unigene9334;Unigene9786	0.00216777	0.00216777
GO:0043207	response to external biotic stimulus	69	8	0.9	BP	2.70464e-06	0.115942	Unigene10651;Unigene12409;Unigene12601;Unigene12964;Unigene14476;Unigene18573;Unigene9334;Unigene9786	0.00216777	0.00216777
GO:0051707	response to other organism	69	8	0.9	BP	2.70464e-06	0.115942	Unigene10651;Unigene12409;Unigene12601;Unigene12964;Unigene14476;Unigene18573;Unigene9334;Unigene9786	0.00216777	0.00216777
GO:0044419	biological process involved in interspecies interaction between organisms	71	8	0.92	BP	3.36833e-06	0.112676	Unigene10651;Unigene12409;Unigene12601;Unigene12964;Unigene14476;Unigene18573;Unigene9334;Unigene9786	0.00231404	0.00231404
GO:0002064	epithelial cell development	4	3	0.05	BP	8.44917e-06	0.75	Unigene14375;Unigene15399;Unigene9048	0.00507901	0.00507901
GO:0098542	defense response to other organism	63	7	0.82	BP	1.56033e-05	0.111111	Unigene10651;Unigene12409;Unigene12601;Unigene14476;Unigene18573;Unigene9334;Unigene9786	0.00833738	0.00833738
GO:0042742	defense response to bacterium	14	4	0.18	BP	2.43877e-05	0.285714	Unigene10651;Unigene12409;Unigene14476;Unigene9786	0.0110665	0.0110665
GO:0019752	carboxylic acid metabolic process	335	15	4.35	BP	2.53133e-05	0.0447761	Unigene1771;Unigene22576;Unigene2491;Unigene4840;Unigene5390;Unigene5644;Unigene5773;Unigene7216;Unigene7247;Unigene7332;Unigene7439;Unigene8169;Unigene8190;Unigene8395;Unigene9720	0.0110665	0.0110665
GO:0006082	organic acid metabolic process	342	15	4.44	BP	3.22271e-05	0.0438596	Unigene1771;Unigene22576;Unigene2491;Unigene4840;Unigene5390;Unigene5644;Unigene5773;Unigene7216;Unigene7247;Unigene7332;Unigene7439;Unigene8169;Unigene8190;Unigene8395;Unigene9720	0.0118317	0.0118317
GO:0043436	oxoacid metabolic process	342	15	4.44	BP	3.22271e-05	0.0438596	Unigene1771;Unigene22576;Unigene2491;Unigene4840;Unigene5390;Unigene5644;Unigene5773;Unigene7216;Unigene7247;Unigene7332;Unigene7439;Unigene8169;Unigene8190;Unigene8395;Unigene9720	0.0118317	0.0118317
GO:0006952	defense response	71	7	0.92	BP	3.44446e-05	0.0985915	Unigene10651;Unigene12409;Unigene12601;Unigene14476;Unigene18573;Unigene9334;Unigene9786	0.0118317	0.0118317
GO:0046395	carboxylic acid catabolic process	105	8	1.36	BP	6.13112e-05	0.0761905	Unigene22576;Unigene2491;Unigene5644;Unigene7216;Unigene7247;Unigene7332;Unigene8190;Unigene8395	0.0196564	0.0196564
GO:0016054	organic acid catabolic process	107	8	1.39	BP	7.01562e-05	0.0747664	Unigene22576;Unigene2491;Unigene5644;Unigene7216;Unigene7247;Unigene7332;Unigene8190;Unigene8395	0.0210863	0.0210863
GO:0009617	response to bacterium	19	4	0.25	BP	8.98175e-05	0.210526	Unigene10651;Unigene12409;Unigene14476;Unigene9786	0.0254078	0.0254078
GO:0015074	DNA integration	424	16	5.51	BP	0.000105251	0.0377358	Unigene1087;Unigene1137;Unigene1168;Unigene12;Unigene2112;Unigene2421;Unigene2517;Unigene397;Unigene460;Unigene4717;Unigene528;Unigene5513;Unigene7379;Unigene89;Unigene965;Unigene98	0.0281195	0.0281195
GO:0006631	fatty acid metabolic process	119	8	1.55	BP	0.000148449	0.0672269	Unigene1771;Unigene4840;Unigene5390;Unigene5644;Unigene5773;Unigene8169;Unigene8190;Unigene8395	0.0375732	0.0375732
GO:0032787	monocarboxylic acid metabolic process	157	9	2.04	BP	0.000192489	0.0573248	Unigene1771;Unigene4840;Unigene5390;Unigene5644;Unigene5773;Unigene8169;Unigene8190;Unigene8395;Unigene9720	0.0462839	0.0462839
GO:0006629	lipid metabolic process	463	16	6.02	BP	0.000289599	0.0345572	Unigene14165;Unigene15044;Unigene1771;Unigene366;Unigene4840;Unigene5390;Unigene5506;Unigene5559;Unigene5630;Unigene5644;Unigene5773;Unigene6265;Unigene7280;Unigene8169;Unigene8190;Unigene8395	0.0663181	0.0663181
GO:0044282	small molecule catabolic process	133	8	1.73	BP	0.00031929	0.0601504	Unigene22576;Unigene2491;Unigene5644;Unigene7216;Unigene7247;Unigene7332;Unigene8190;Unigene8395	0.0697938	0.0697938
GO:0006633	fatty acid biosynthetic process	50	5	0.65	BP	0.000448569	0.1	Unigene1771;Unigene4840;Unigene5390;Unigene5773;Unigene8169	0.09379	0.09379
GO:0072330	monocarboxylic acid biosynthetic process	51	5	0.66	BP	0.00049224	0.0980392	Unigene1771;Unigene4840;Unigene5390;Unigene5773;Unigene8169	0.0986326	0.0986326
GO:0071897	DNA biosynthetic process	591	18	7.68	BP	0.000548302	0.0304569	Unigene1087;Unigene1137;Unigene1168;Unigene12;Unigene1709;Unigene2112;Unigene2421;Unigene2517;Unigene3173;Unigene366;Unigene397;Unigene4956;Unigene5513;Unigene648;Unigene830;Unigene965;Unigene98;Unigene9964	0.105471	0.105471
GO:0030855	epithelial cell differentiation	14	3	0.18	BP	0.00069926	0.214286	Unigene14375;Unigene15399;Unigene9048	0.129336	0.129336
GO:0002376	immune system process	89	6	1.16	BP	0.00101384	0.0674157	Unigene12601;Unigene14476;Unigene18573;Unigene5622;Unigene7654;Unigene9334	0.180576	0.180576
GO:0009605	response to external stimulus	201	9	2.61	BP	0.00116775	0.0447761	Unigene10651;Unigene12409;Unigene12601;Unigene12964;Unigene14476;Unigene18573;Unigene5375;Unigene9334;Unigene9786	0.200561	0.200561
GO:0044281	small molecule metabolic process	633	18	8.22	BP	0.00122117	0.028436	Unigene1771;Unigene22576;Unigene2491;Unigene4840;Unigene5390;Unigene5506;Unigene5630;Unigene5644;Unigene5773;Unigene7216;Unigene7247;Unigene7332;Unigene7439;Unigene7591;Unigene8169;Unigene8190;Unigene8395;Unigene9720	0.202504	0.202504
GO:0044255	cellular lipid metabolic process	337	12	4.38	BP	0.00135776	0.0356083	Unigene15044;Unigene1771;Unigene366;Unigene4840;Unigene5390;Unigene5559;Unigene5644;Unigene5773;Unigene7280;Unigene8169;Unigene8190;Unigene8395	0.217649	0.217649
GO:0048477	oogenesis	19	3	0.25	BP	0.00177557	0.157895	Unigene14375;Unigene15399;Unigene9048	0.275443	0.275443
GO:0006955	immune response	70	5	0.91	BP	0.0020871	0.0714286	Unigene12601;Unigene14476;Unigene18573;Unigene5622;Unigene9334	0.313652	0.313652
GO:0007292	female gamete generation	21	3	0.27	BP	0.00239152	0.142857	Unigene14375;Unigene15399;Unigene9048	0.34851	0.34851
GO:0008610	lipid biosynthetic process	227	9	2.95	BP	0.00269713	0.0396476	Unigene1771;Unigene4840;Unigene5390;Unigene5506;Unigene5630;Unigene5644;Unigene5773;Unigene7280;Unigene8169	0.381486	0.381486
GO:0046394	carboxylic acid biosynthetic process	112	6	1.46	BP	0.00328354	0.0535714	Unigene1771;Unigene4840;Unigene5390;Unigene5773;Unigene7216;Unigene8169	0.448122	0.448122
GO:0032504	multicellular organism reproduction	78	5	1.01	BP	0.00335462	0.0641026	Unigene14375;Unigene15399;Unigene8323;Unigene9048;Unigene9896	0.448122	0.448122
GO:0006026	aminoglycan catabolic process	24	3	0.31	BP	0.00353804	0.125	Unigene12601;Unigene6083;Unigene9334	0.459849	0.459849
GO:0016053	organic acid biosynthetic process	115	6	1.49	BP	0.00374308	0.0521739	Unigene1771;Unigene4840;Unigene5390;Unigene5773;Unigene7216;Unigene8169	0.473697	0.473697
GO:0046949	fatty-acyl-CoA biosynthetic process	25	3	0.32	BP	0.00398285	0.12	Unigene5506;Unigene5630;Unigene5644	0.478838	0.478838
GO:1901570	fatty acid derivative biosynthetic process	25	3	0.32	BP	0.00398285	0.12	Unigene5506;Unigene5630;Unigene5644	0.478838	0.478838
GO:0006636	unsaturated fatty acid biosynthetic process	8	2	0.1	BP	0.00444913	0.25	Unigene4840;Unigene5390	0.509426	0.509426
GO:0009083	branched-chain amino acid catabolic process	8	2	0.1	BP	0.00444913	0.25	Unigene7247;Unigene7332	0.509426	0.509426
GO:0007276	gamete generation	54	4	0.7	BP	0.00517323	0.0740741	Unigene14375;Unigene15399;Unigene9048;Unigene9896	0.54553	0.54553
GO:0048609	multicellular organismal reproductive process	54	4	0.7	BP	0.00517323	0.0740741	Unigene14375;Unigene15399;Unigene9048;Unigene9896	0.54553	0.54553
GO:0060429	epithelium development	54	4	0.7	BP	0.00517323	0.0740741	Unigene14375;Unigene15399;Unigene5281;Unigene9048	0.54553	0.54553
GO:0019953	sexual reproduction	55	4	0.71	BP	0.00552411	0.0727273	Unigene14375;Unigene15399;Unigene9048;Unigene9896	0.54553	0.54553
GO:0045087	innate immune response	55	4	0.71	BP	0.00552411	0.0727273	Unigene12601;Unigene14476;Unigene18573;Unigene9334	0.54553	0.54553
GO:1901606	alpha-amino acid catabolic process	55	4	0.71	BP	0.00552411	0.0727273	Unigene22576;Unigene7216;Unigene7247;Unigene7332	0.54553	0.54553
GO:0000270	peptidoglycan metabolic process	9	2	0.12	BP	0.00567197	0.222222	Unigene12601;Unigene9334	0.54553	0.54553
GO:0009253	peptidoglycan catabolic process	9	2	0.12	BP	0.00567197	0.222222	Unigene12601;Unigene9334	0.54553	0.54553
GO:0009063	cellular amino acid catabolic process	58	4	0.75	BP	0.00667133	0.0689655	Unigene22576;Unigene7216;Unigene7247;Unigene7332	0.629067	0.629067
GO:0006027	glycosaminoglycan catabolic process	10	2	0.13	BP	0.00703011	0.2	Unigene12601;Unigene9334	0.65015	0.65015
GO:0006259	DNA metabolic process	1052	23	13.67	BP	0.00771229	0.0218631	Unigene1087;Unigene1137;Unigene1168;Unigene12;Unigene1709;Unigene2112;Unigene2421;Unigene2517;Unigene3173;Unigene366;Unigene397;Unigene460;Unigene4717;Unigene4956;Unigene528;Unigene5513;Unigene648;Unigene7379;Unigene830;Unigene89;Unigene965;Unigene98;Unigene9964	0.699781	0.699781
GO:0035384	thioester biosynthetic process	33	3	0.43	BP	0.00876482	0.0909091	Unigene5506;Unigene5630;Unigene5644	0.766364	0.766364
GO:0071616	acyl-CoA biosynthetic process	33	3	0.43	BP	0.00876482	0.0909091	Unigene5506;Unigene5630;Unigene5644	0.766364	0.766364
GO:0007007	inner mitochondrial membrane organization	12	2	0.16	BP	0.0101377	0.166667	Unigene13020;Unigene17376	0.855304	0.855304
GO:0009081	branched-chain amino acid metabolic process	12	2	0.16	BP	0.0101377	0.166667	Unigene7247;Unigene7332	0.855304	0.855304
GO:0035337	fatty-acyl-CoA metabolic process	37	3	0.48	BP	0.012024	0.0810811	Unigene5506;Unigene5630;Unigene5644	0.961189	0.961189
GO:1901568	fatty acid derivative metabolic process	38	3	0.49	BP	0.0129333	0.0789474	Unigene5506;Unigene5630;Unigene5644	0.961189	0.961189
GO:0009256	10-formyltetrahydrofolate metabolic process	1	1	0.01	BP	0.0129917	1	Unigene2491	0.961189	0.961189
GO:0009258	10-formyltetrahydrofolate catabolic process	1	1	0.01	BP	0.0129917	1	Unigene2491	0.961189	0.961189
GO:0009397	folic acid-containing compound catabolic process	1	1	0.01	BP	0.0129917	1	Unigene2491	0.961189	0.961189
GO:0019730	antimicrobial humoral response	1	1	0.01	BP	0.0129917	1	Unigene14476	0.961189	0.961189
GO:0019731	antibacterial humoral response	1	1	0.01	BP	0.0129917	1	Unigene14476	0.961189	0.961189
GO:0042560	pteridine-containing compound catabolic process	1	1	0.01	BP	0.0129917	1	Unigene2491	0.961189	0.961189
GO:0048646	anatomical structure formation involved in morphogenesis	39	3	0.51	BP	0.013881	0.0769231	Unigene14375;Unigene15399;Unigene9048	1	1
GO:0003006	developmental process involved in reproduction	72	4	0.94	BP	0.0140945	0.0555556	Unigene14375;Unigene15399;Unigene9048;Unigene9896	1	1
GO:0019395	fatty acid oxidation	40	3	0.52	BP	0.0148673	0.075	Unigene5644;Unigene8190;Unigene8395	1	1
GO:0034440	lipid oxidation	40	3	0.52	BP	0.0148673	0.075	Unigene5644;Unigene8190;Unigene8395	1	1
GO:0007281	germ cell development	41	3	0.53	BP	0.0158922	0.0731707	Unigene14375;Unigene15399;Unigene9048	1	1
GO:0033866	nucleoside bisphosphate biosynthetic process	41	3	0.53	BP	0.0158922	0.0731707	Unigene5506;Unigene5630;Unigene5644	1	1
GO:0034030	ribonucleoside bisphosphate biosynthetic process	41	3	0.53	BP	0.0158922	0.0731707	Unigene5506;Unigene5630;Unigene5644	1	1
GO:0034033	purine nucleoside bisphosphate biosynthetic process	41	3	0.53	BP	0.0158922	0.0731707	Unigene5506;Unigene5630;Unigene5644	1	1
GO:0006022	aminoglycan metabolic process	42	3	0.55	BP	0.0169561	0.0714286	Unigene12601;Unigene6083;Unigene9334	1	1
GO:0009062	fatty acid catabolic process	43	3	0.56	BP	0.0180589	0.0697674	Unigene5644;Unigene8190;Unigene8395	1	1
GO:0033559	unsaturated fatty acid metabolic process	17	2	0.22	BP	0.0200271	0.117647	Unigene4840;Unigene5390	1	1
GO:0009888	tissue development	82	4	1.07	BP	0.0217264	0.0487805	Unigene14375;Unigene15399;Unigene5281;Unigene9048	1	1
GO:0072329	monocarboxylic acid catabolic process	47	3	0.61	BP	0.0228622	0.0638298	Unigene5644;Unigene8190;Unigene8395	1	1
GO:0007006	mitochondrial membrane organization	19	2	0.25	BP	0.0247614	0.105263	Unigene13020;Unigene17376	1	1
GO:0006543	glutamine catabolic process	2	1	0.03	BP	0.0258163	0.5	Unigene7216	1	1
GO:0006959	humoral immune response	2	1	0.03	BP	0.0258163	0.5	Unigene14476	1	1
GO:0017085	response to insecticide	2	1	0.03	BP	0.0258163	0.5	Unigene6475	1	1
GO:0030574	collagen catabolic process	2	1	0.03	BP	0.0258163	0.5	Unigene2806	1	1
GO:0032963	collagen metabolic process	2	1	0.03	BP	0.0258163	0.5	Unigene2806	1	1
GO:0046680	response to DDT	2	1	0.03	BP	0.0258163	0.5	Unigene6475	1	1
GO:0110051	metabolite repair	2	1	0.03	BP	0.0258163	0.5	Unigene7591	1	1
GO:0045165	cell fate commitment	20	2	0.26	BP	0.0272827	0.1	Unigene5281;Unigene8409	1	1
GO:0022412	cellular process involved in reproduction in multicellular organism	52	3	0.68	BP	0.0297492	0.0576923	Unigene14375;Unigene15399;Unigene9048	1	1
GO:0000302	response to reactive oxygen species	22	2	0.29	BP	0.0326188	0.0909091	Unigene14165;Unigene3456	1	1
GO:0006637	acyl-CoA metabolic process	54	3	0.7	BP	0.0327774	0.0555556	Unigene5506;Unigene5630;Unigene5644	1	1
GO:0035383	thioester metabolic process	54	3	0.7	BP	0.0327774	0.0555556	Unigene5506;Unigene5630;Unigene5644	1	1
GO:0044283	small molecule biosynthetic process	185	6	2.4	BP	0.0331125	0.0324324	Unigene1771;Unigene4840;Unigene5390;Unigene5773;Unigene7216;Unigene8169	1	1
GO:0030203	glycosaminoglycan metabolic process	23	2	0.3	BP	0.0354277	0.0869565	Unigene12601;Unigene9334	1	1
GO:0009056	catabolic process	826	17	10.73	BP	0.0369804	0.0205811	Unigene12601;Unigene22576;Unigene2491;Unigene2806;Unigene3448;Unigene3456;Unigene5622;Unigene5644;Unigene6083;Unigene6497;Unigene7216;Unigene7247;Unigene7332;Unigene8190;Unigene8395;Unigene9334;Unigene9720	1	1
GO:0006552	leucine catabolic process	3	1	0.04	BP	0.0384757	0.333333	Unigene7247	1	1
GO:0006574	valine catabolic process	3	1	0.04	BP	0.0384757	0.333333	Unigene7332	1	1
GO:0019516	lactate oxidation	3	1	0.04	BP	0.0384757	0.333333	Unigene8395	1	1
GO:0030838	positive regulation of actin filament polymerization	3	1	0.04	BP	0.0384757	0.333333	Unigene1419	1	1
GO:0050830	defense response to Gram-positive bacterium	3	1	0.04	BP	0.0384757	0.333333	Unigene14476	1	1
GO:0051764	actin crosslink formation	3	1	0.04	BP	0.0384757	0.333333	Unigene1419	1	1
GO:0101030	tRNA-guanine transglycosylation	3	1	0.04	BP	0.0384757	0.333333	Unigene7131	1	1
GO:0044272	sulfur compound biosynthetic process	58	3	0.75	BP	0.0392975	0.0517241	Unigene5506;Unigene5630;Unigene5644	1	1
GO:0000003	reproduction	146	5	1.9	BP	0.0412056	0.0342466	Unigene14375;Unigene15399;Unigene8323;Unigene9048;Unigene9896	1	1
GO:0006869	lipid transport	60	3	0.78	BP	0.0427866	0.05	Unigene14914;Unigene5559;Unigene6497	1	1
GO:0030198	extracellular matrix organization	26	2	0.34	BP	0.0443843	0.0769231	Unigene2806;Unigene573	1	1
GO:0043062	extracellular structure organization	26	2	0.34	BP	0.0443843	0.0769231	Unigene2806;Unigene573	1	1
GO:0045229	external encapsulating structure organization	26	2	0.34	BP	0.0443843	0.0769231	Unigene2806;Unigene573	1	1
GO:1901136	carbohydrate derivative catabolic process	61	3	0.79	BP	0.0445876	0.0491803	Unigene12601;Unigene6083;Unigene9334	1	1
GO:0033865	nucleoside bisphosphate metabolic process	64	3	0.83	BP	0.0502139	0.046875	Unigene5506;Unigene5630;Unigene5644	1	1
GO:0033875	ribonucleoside bisphosphate metabolic process	64	3	0.83	BP	0.0502139	0.046875	Unigene5506;Unigene5630;Unigene5644	1	1
GO:0034032	purine nucleoside bisphosphate metabolic process	64	3	0.83	BP	0.0502139	0.046875	Unigene5506;Unigene5630;Unigene5644	1	1
GO:1901605	alpha-amino acid metabolic process	107	4	1.39	BP	0.0502733	0.0373832	Unigene22576;Unigene7216;Unigene7247;Unigene7332	1	1
GO:0043648	dicarboxylic acid metabolic process	28	2	0.36	BP	0.0507699	0.0714286	Unigene2491;Unigene7216	1	1
GO:0006551	leucine metabolic process	4	1	0.05	BP	0.0509721	0.25	Unigene7247	1	1
GO:0006573	valine metabolic process	4	1	0.05	BP	0.0509721	0.25	Unigene7332	1	1
GO:0030388	fructose 1,6-bisphosphate metabolic process	4	1	0.05	BP	0.0509721	0.25	Unigene9720	1	1
GO:0032309	icosanoid secretion	4	1	0.05	BP	0.0509721	0.25	Unigene5559	1	1
GO:0050482	arachidonic acid secretion	4	1	0.05	BP	0.0509721	0.25	Unigene5559	1	1
GO:0061326	renal tubule development	4	1	0.05	BP	0.0509721	0.25	Unigene5281	1	1
GO:0071715	icosanoid transport	4	1	0.05	BP	0.0509721	0.25	Unigene5559	1	1
GO:0072002	Malpighian tubule development	4	1	0.05	BP	0.0509721	0.25	Unigene5281	1	1
GO:1903963	arachidonate transport	4	1	0.05	BP	0.0509721	0.25	Unigene5559	1	1
GO:0006820	anion transport	65	3	0.84	BP	0.0521628	0.0461538	Unigene3722;Unigene5559;Unigene5572	1	1
GO:0010876	lipid localization	66	3	0.86	BP	0.054148	0.0454545	Unigene14914;Unigene5559;Unigene6497	1	1
GO:0006520	cellular amino acid metabolic process	159	5	2.07	BP	0.0557531	0.0314465	Unigene22576;Unigene7216;Unigene7247;Unigene7332;Unigene7439	1	1
GO:0006089	lactate metabolic process	5	1	0.06	BP	0.0633076	0.2	Unigene8395	1	1
GO:0006937	regulation of muscle contraction	5	1	0.06	BP	0.0633076	0.2	Unigene3340	1	1
GO:0032273	positive regulation of protein polymerization	5	1	0.06	BP	0.0633076	0.2	Unigene1419	1	1
GO:0042407	cristae formation	5	1	0.06	BP	0.0633076	0.2	Unigene17376	1	1
GO:0043266	regulation of potassium ion transport	5	1	0.06	BP	0.0633076	0.2	Unigene3340	1	1
GO:0090257	regulation of muscle system process	5	1	0.06	BP	0.0633076	0.2	Unigene3340	1	1
GO:2001235	positive regulation of apoptotic signaling pathway	5	1	0.06	BP	0.0633076	0.2	Unigene5622	1	1
GO:0006635	fatty acid beta-oxidation	32	2	0.42	BP	0.0644434	0.0625	Unigene5644;Unigene8190	1	1
GO:0071704	organic substance metabolic process	4764	70	61.89	BP	0.0659059	0.0146935	Unigene10032;Unigene1042;Unigene10813;Unigene1087;Unigene1137;Unigene1168;Unigene11991;Unigene12;Unigene12336;Unigene12601;Unigene14165;Unigene15044;Unigene15890;Unigene1709;Unigene1771;Unigene2112;Unigene22576;Unigene2421;Unigene2491;Unigene2517;Unigene2806;Unigene2861;Unigene3173;Unigene3448;Unigene366;Unigene397;Unigene4473;Unigene460;Unigene4717;Unigene4840;Unigene4956;Unigene528;Unigene5390;…	1	1
GO:0009152	purine ribonucleotide biosynthetic process	72	3	0.94	BP	0.0668035	0.0416667	Unigene5506;Unigene5630;Unigene5644	1	1
GO:0044242	cellular lipid catabolic process	73	3	0.95	BP	0.0690337	0.0410959	Unigene5644;Unigene8190;Unigene8395	1	1
GO:0009117	nucleotide metabolic process	170	5	2.21	BP	0.0701151	0.0294118	Unigene5506;Unigene5630;Unigene5644;Unigene7591;Unigene9720	1	1
GO:0034654	nucleobase-containing compound biosynthetic process	1643	28	21.35	BP	0.0702766	0.017042	Unigene10032;Unigene1087;Unigene1137;Unigene1168;Unigene11991;Unigene12;Unigene12336;Unigene1709;Unigene2112;Unigene2421;Unigene2517;Unigene3173;Unigene366;Unigene397;Unigene4473;Unigene4956;Unigene5506;Unigene5513;Unigene5630;Unigene5636;Unigene5644;Unigene648;Unigene7130;Unigene830;Unigene8680;Unigene965;Unigene98;Unigene9964	1	1
GO:0006164	purine nucleotide biosynthetic process	74	3	0.96	BP	0.0712975	0.0405405	Unigene5506;Unigene5630;Unigene5644	1	1
GO:0006753	nucleoside phosphate metabolic process	171	5	2.22	BP	0.0715137	0.0292398	Unigene5506;Unigene5630;Unigene5644;Unigene7591;Unigene9720	1	1
GO:0044238	primary metabolic process	4477	66	58.16	BP	0.075319	0.014742	Unigene10032;Unigene1042;Unigene1087;Unigene1137;Unigene1168;Unigene11991;Unigene12;Unigene12336;Unigene14165;Unigene15044;Unigene15890;Unigene1709;Unigene1771;Unigene2112;Unigene22576;Unigene2421;Unigene2517;Unigene2806;Unigene2861;Unigene3173;Unigene3448;Unigene366;Unigene397;Unigene4473;Unigene460;Unigene4717;Unigene4840;Unigene4956;Unigene528;Unigene5390;Unigene5506;Unigene5513;Unigene5559;Un…	1	1
GO:0006537	glutamate biosynthetic process	6	1	0.08	BP	0.0754843	0.166667	Unigene7216	1	1
GO:0009636	response to toxic substance	6	1	0.08	BP	0.0754843	0.166667	Unigene6475	1	1
GO:0019441	tryptophan catabolic process to kynurenine	6	1	0.08	BP	0.0754843	0.166667	Unigene22576	1	1
GO:0031334	positive regulation of protein-containing complex assembly	6	1	0.08	BP	0.0754843	0.166667	Unigene1419	1	1
GO:0033539	fatty acid beta-oxidation using acyl-CoA dehydrogenase	6	1	0.08	BP	0.0754843	0.166667	Unigene5644	1	1
GO:0042542	response to hydrogen peroxide	6	1	0.08	BP	0.0754843	0.166667	Unigene3456	1	1
GO:0043649	dicarboxylic acid catabolic process	6	1	0.08	BP	0.0754843	0.166667	Unigene2491	1	1
GO:0070189	kynurenine metabolic process	6	1	0.08	BP	0.0754843	0.166667	Unigene22576	1	1
GO:1901575	organic substance catabolic process	711	14	9.24	BP	0.0756729	0.0196906	Unigene12601;Unigene22576;Unigene2491;Unigene3448;Unigene5622;Unigene5644;Unigene6083;Unigene7216;Unigene7247;Unigene7332;Unigene8190;Unigene8395;Unigene9334;Unigene9720	1	1
GO:0009150	purine ribonucleotide metabolic process	124	4	1.61	BP	0.0775915	0.0322581	Unigene5506;Unigene5630;Unigene5644;Unigene9720	1	1
GO:0022414	reproductive process	126	4	1.64	BP	0.0812129	0.031746	Unigene14375;Unigene15399;Unigene9048;Unigene9896	1	1
GO:0019637	organophosphate metabolic process	347	8	4.51	BP	0.0814695	0.0230548	Unigene15044;Unigene366;Unigene5506;Unigene5559;Unigene5630;Unigene5644;Unigene7591;Unigene9720	1	1
GO:0006163	purine nucleotide metabolic process	127	4	1.65	BP	0.0830548	0.0314961	Unigene5506;Unigene5630;Unigene5644;Unigene9720	1	1
GO:0019438	aromatic compound biosynthetic process	1674	28	21.75	BP	0.0849493	0.0167264	Unigene10032;Unigene1087;Unigene1137;Unigene1168;Unigene11991;Unigene12;Unigene12336;Unigene1709;Unigene2112;Unigene2421;Unigene2517;Unigene3173;Unigene366;Unigene397;Unigene4473;Unigene4956;Unigene5506;Unigene5513;Unigene5630;Unigene5636;Unigene5644;Unigene648;Unigene7130;Unigene830;Unigene8680;Unigene965;Unigene98;Unigene9964	1	1
GO:0030258	lipid modification	80	3	1.04	BP	0.0855647	0.0375	Unigene5644;Unigene8190;Unigene8395	1	1
GO:0006568	tryptophan metabolic process	7	1	0.09	BP	0.0875041	0.142857	Unigene22576	1	1
GO:0006569	tryptophan catabolic process	7	1	0.09	BP	0.0875041	0.142857	Unigene22576	1	1
GO:0006586	indolalkylamine metabolic process	7	1	0.09	BP	0.0875041	0.142857	Unigene22576	1	1
GO:0034497	protein localization to phagophore assembly site	7	1	0.09	BP	0.0875041	0.142857	Unigene6497	1	1
GO:0042436	indole-containing compound catabolic process	7	1	0.09	BP	0.0875041	0.142857	Unigene22576	1	1
GO:0046653	tetrahydrofolate metabolic process	7	1	0.09	BP	0.0875041	0.142857	Unigene2491	1	1
GO:0018130	heterocycle biosynthetic process	1680	28	21.83	BP	0.0880191	0.0166667	Unigene10032;Unigene1087;Unigene1137;Unigene1168;Unigene11991;Unigene12;Unigene12336;Unigene1709;Unigene2112;Unigene2421;Unigene2517;Unigene3173;Unigene366;Unigene397;Unigene4473;Unigene4956;Unigene5506;Unigene5513;Unigene5630;Unigene5636;Unigene5644;Unigene648;Unigene7130;Unigene830;Unigene8680;Unigene965;Unigene98;Unigene9964	1	1
GO:0009260	ribonucleotide biosynthetic process	82	3	1.07	BP	0.0905717	0.0365854	Unigene5506;Unigene5630;Unigene5644	1	1
GO:0072522	purine-containing compound biosynthetic process	82	3	1.07	BP	0.0905717	0.0365854	Unigene5506;Unigene5630;Unigene5644	1	1
GO:0032501	multicellular organismal process	667	13	8.67	BP	0.0907608	0.0194903	Unigene14375;Unigene15399;Unigene2492;Unigene3340;Unigene4473;Unigene4736;Unigene5281;Unigene5375;Unigene7654;Unigene8323;Unigene8409;Unigene9048;Unigene9896	1	1
GO:0006814	sodium ion transport	39	2	0.51	BP	0.0908728	0.0512821	Unigene3722;Unigene5572	1	1
GO:0046390	ribose phosphate biosynthetic process	84	3	1.09	BP	0.0956989	0.0357143	Unigene5506;Unigene5630;Unigene5644	1	1
GO:0009259	ribonucleotide metabolic process	134	4	1.74	BP	0.0965171	0.0298507	Unigene5506;Unigene5630;Unigene5644;Unigene9720	1	1
GO:0001561	fatty acid alpha-oxidation	8	1	0.1	BP	0.0993691	0.125	Unigene8395	1	1
GO:0010959	regulation of metal ion transport	8	1	0.1	BP	0.0993691	0.125	Unigene3340	1	1
GO:0042219	cellular modified amino acid catabolic process	8	1	0.1	BP	0.0993691	0.125	Unigene2491	1	1
GO:0042537	benzene-containing compound metabolic process	8	1	0.1	BP	0.0993691	0.125	Unigene22576	1	1
GO:0070593	dendrite self-avoidance	8	1	0.1	BP	0.0993691	0.125	Unigene5375	1	1
GO:1902905	positive regulation of supramolecular fiber organization	8	1	0.1	BP	0.0993691	0.125	Unigene1419	1	1
GO:0006790	sulfur compound metabolic process	137	4	1.78	BP	0.102584	0.0291971	Unigene10813;Unigene5506;Unigene5630;Unigene5644	1	1
GO:0019693	ribose phosphate metabolic process	137	4	1.78	BP	0.102584	0.0291971	Unigene5506;Unigene5630;Unigene5644;Unigene9720	1	1
GO:1901362	organic cyclic compound biosynthetic process	1713	28	22.25	BP	0.106276	0.0163456	Unigene10032;Unigene1087;Unigene1137;Unigene1168;Unigene11991;Unigene12;Unigene12336;Unigene1709;Unigene2112;Unigene2421;Unigene2517;Unigene3173;Unigene366;Unigene397;Unigene4473;Unigene4956;Unigene5506;Unigene5513;Unigene5630;Unigene5636;Unigene5644;Unigene648;Unigene7130;Unigene830;Unigene8680;Unigene965;Unigene98;Unigene9964	1	1
GO:0006760	folic acid-containing compound metabolic process	9	1	0.12	BP	0.111081	0.111111	Unigene2491	1	1
GO:0015718	monocarboxylic acid transport	9	1	0.12	BP	0.111081	0.111111	Unigene5559	1	1
GO:0015909	long-chain fatty acid transport	9	1	0.12	BP	0.111081	0.111111	Unigene5559	1	1
GO:0035099	hemocyte migration	9	1	0.12	BP	0.111081	0.111111	Unigene7654	1	1
GO:0035162	embryonic hemopoiesis	9	1	0.12	BP	0.111081	0.111111	Unigene7654	1	1
GO:0042743	hydrogen peroxide metabolic process	9	1	0.12	BP	0.111081	0.111111	Unigene3456	1	1
GO:0042744	hydrogen peroxide catabolic process	9	1	0.12	BP	0.111081	0.111111	Unigene3456	1	1
GO:0043650	dicarboxylic acid biosynthetic process	9	1	0.12	BP	0.111081	0.111111	Unigene7216	1	1
GO:0044057	regulation of system process	9	1	0.12	BP	0.111081	0.111111	Unigene3340	1	1
GO:1901565	organonitrogen compound catabolic process	435	9	5.65	BP	0.111706	0.0206897	Unigene12601;Unigene22576;Unigene2491;Unigene5622;Unigene6083;Unigene7216;Unigene7247;Unigene7332;Unigene9334	1	1
GO:0016052	carbohydrate catabolic process	45	2	0.58	BP	0.115586	0.0444444	Unigene3448;Unigene9720	1	1
GO:0072521	purine-containing compound metabolic process	146	4	1.9	BP	0.121801	0.0273973	Unigene5506;Unigene5630;Unigene5644;Unigene9720	1	1
GO:0055086	nucleobase-containing small molecule metabolic process	202	5	2.62	BP	0.122263	0.0247525	Unigene5506;Unigene5630;Unigene5644;Unigene7591;Unigene9720	1	1
GO:0008218	bioluminescence	10	1	0.13	BP	0.122642	0.1	Unigene5630	1	1
GO:0009065	glutamine family amino acid catabolic process	10	1	0.13	BP	0.122642	0.1	Unigene7216	1	1
GO:0042430	indole-containing compound metabolic process	10	1	0.13	BP	0.122642	0.1	Unigene22576	1	1
GO:0051495	positive regulation of cytoskeleton organization	10	1	0.13	BP	0.122642	0.1	Unigene1419	1	1
GO:1901135	carbohydrate derivative metabolic process	382	8	4.96	BP	0.123104	0.0209424	Unigene12601;Unigene5506;Unigene5630;Unigene5644;Unigene6083;Unigene7280;Unigene9334;Unigene9720	1	1
GO:0009165	nucleotide biosynthetic process	97	3	1.26	BP	0.131715	0.0309278	Unigene5506;Unigene5630;Unigene5644	1	1
GO:1901293	nucleoside phosphate biosynthetic process	97	3	1.26	BP	0.131715	0.0309278	Unigene5506;Unigene5630;Unigene5644	1	1
GO:0006123	mitochondrial electron transport, cytochrome c to oxygen	11	1	0.14	BP	0.134055	0.0909091	Unigene20625	1	1
GO:2001233	regulation of apoptotic signaling pathway	11	1	0.14	BP	0.134055	0.0909091	Unigene5622	1	1
GO:0008152	metabolic process	5247	74	68.17	BP	0.139878	0.0141033	Unigene10032;Unigene1042;Unigene10813;Unigene1087;Unigene1137;Unigene1168;Unigene11991;Unigene12;Unigene12336;Unigene12601;Unigene14165;Unigene15044;Unigene15890;Unigene1709;Unigene1771;Unigene20625;Unigene2112;Unigene22576;Unigene2421;Unigene2491;Unigene2517;Unigene2806;Unigene2861;Unigene3173;Unigene3448;Unigene3456;Unigene366;Unigene397;Unigene4473;Unigene460;Unigene4717;Unigene4840;Unigene495…	1	1
GO:0006096	glycolytic process	12	1	0.16	BP	0.14532	0.0833333	Unigene9720	1	1
GO:0006165	nucleoside diphosphate phosphorylation	12	1	0.16	BP	0.14532	0.0833333	Unigene9720	1	1
GO:0006536	glutamate metabolic process	12	1	0.16	BP	0.14532	0.0833333	Unigene7216	1	1
GO:0006757	ATP generation from ADP	12	1	0.16	BP	0.14532	0.0833333	Unigene9720	1	1
GO:0008038	neuron recognition	12	1	0.16	BP	0.14532	0.0833333	Unigene5375	1	1
GO:0009074	aromatic amino acid family catabolic process	12	1	0.16	BP	0.14532	0.0833333	Unigene22576	1	1
GO:0015908	fatty acid transport	12	1	0.16	BP	0.14532	0.0833333	Unigene5559	1	1
GO:0046939	nucleotide phosphorylation	12	1	0.16	BP	0.14532	0.0833333	Unigene9720	1	1
GO:0072001	renal system development	12	1	0.16	BP	0.14532	0.0833333	Unigene5281	1	1
GO:0007009	plasma membrane organization	13	1	0.17	BP	0.15644	0.0769231	Unigene1419	1	1
GO:0008037	cell recognition	13	1	0.17	BP	0.15644	0.0769231	Unigene5375	1	1
GO:0010035	response to inorganic substance	13	1	0.17	BP	0.15644	0.0769231	Unigene3456	1	1
GO:0042558	pteridine-containing compound metabolic process	13	1	0.17	BP	0.15644	0.0769231	Unigene2491	1	1
GO:0043065	positive regulation of apoptotic process	13	1	0.17	BP	0.15644	0.0769231	Unigene5622	1	1
GO:0043269	regulation of ion transport	13	1	0.17	BP	0.15644	0.0769231	Unigene3340	1	1
GO:0006032	chitin catabolic process	14	1	0.18	BP	0.167417	0.0714286	Unigene6083	1	1
GO:0006730	one-carbon metabolic process	14	1	0.18	BP	0.167417	0.0714286	Unigene2491	1	1
GO:0009072	aromatic amino acid family metabolic process	14	1	0.18	BP	0.167417	0.0714286	Unigene22576	1	1
GO:0009135	purine nucleoside diphosphate metabolic process	14	1	0.18	BP	0.167417	0.0714286	Unigene9720	1	1
GO:0009179	purine ribonucleoside diphosphate metabolic process	14	1	0.18	BP	0.167417	0.0714286	Unigene9720	1	1
GO:0046031	ADP metabolic process	14	1	0.18	BP	0.167417	0.0714286	Unigene9720	1	1
GO:0001655	urogenital system development	15	1	0.19	BP	0.178252	0.0666667	Unigene5281	1	1
GO:1901072	glucosamine-containing compound catabolic process	15	1	0.19	BP	0.178252	0.0666667	Unigene6083	1	1
GO:0009058	biosynthetic process	2404	36	31.23	BP	0.179835	0.014975	Unigene10032;Unigene1087;Unigene1137;Unigene1168;Unigene11991;Unigene12;Unigene12336;Unigene1709;Unigene1771;Unigene2112;Unigene2421;Unigene2491;Unigene2517;Unigene3173;Unigene366;Unigene397;Unigene4473;Unigene4840;Unigene4956;Unigene5390;Unigene5506;Unigene5513;Unigene5630;Unigene5636;Unigene5644;Unigene5773;Unigene648;Unigene7130;Unigene7216;Unigene7280;Unigene8169;Unigene830;Unigene8680;Unigen…	1	1
GO:0044249	cellular biosynthetic process	2331	35	30.28	BP	0.180488	0.015015	Unigene10032;Unigene1087;Unigene1137;Unigene1168;Unigene11991;Unigene12;Unigene12336;Unigene1709;Unigene1771;Unigene2112;Unigene2421;Unigene2517;Unigene3173;Unigene366;Unigene397;Unigene4473;Unigene4840;Unigene4956;Unigene5390;Unigene5506;Unigene5513;Unigene5630;Unigene5636;Unigene5644;Unigene5773;Unigene648;Unigene7130;Unigene7216;Unigene7280;Unigene8169;Unigene830;Unigene8680;Unigene965;Unigene…	1	1
GO:0006979	response to oxidative stress	61	2	0.79	BP	0.18772	0.0327869	Unigene14165;Unigene3456	1	1
GO:0006611	protein export from nucleus	16	1	0.21	BP	0.188947	0.0625	Unigene1155	1	1
GO:0009084	glutamine family amino acid biosynthetic process	16	1	0.21	BP	0.188947	0.0625	Unigene7216	1	1
GO:0009132	nucleoside diphosphate metabolic process	16	1	0.21	BP	0.188947	0.0625	Unigene9720	1	1
GO:0009185	ribonucleoside diphosphate metabolic process	16	1	0.21	BP	0.188947	0.0625	Unigene9720	1	1
GO:0014070	response to organic cyclic compound	16	1	0.21	BP	0.188947	0.0625	Unigene6475	1	1
GO:0048568	embryonic organ development	16	1	0.21	BP	0.188947	0.0625	Unigene7654	1	1
GO:0072593	reactive oxygen species metabolic process	16	1	0.21	BP	0.188947	0.0625	Unigene3456	1	1
GO:0016042	lipid catabolic process	118	3	1.53	BP	0.197816	0.0254237	Unigene5644;Unigene8190;Unigene8395	1	1
GO:0006541	glutamine metabolic process	17	1	0.22	BP	0.199505	0.0588235	Unigene7216	1	1
GO:0007423	sensory organ development	17	1	0.22	BP	0.199505	0.0588235	Unigene4473	1	1
GO:0046348	amino sugar catabolic process	17	1	0.22	BP	0.199505	0.0588235	Unigene6083	1	1
GO:0006950	response to stress	502	9	6.52	BP	0.204145	0.0179283	Unigene10651;Unigene12409;Unigene12601;Unigene14165;Unigene14476;Unigene18573;Unigene3456;Unigene9334;Unigene9786	1	1
GO:0030001	metal ion transport	121	3	1.57	BP	0.207858	0.0247934	Unigene3340;Unigene3722;Unigene5572	1	1
GO:0006811	ion transport	181	4	2.35	BP	0.208783	0.0220994	Unigene3340;Unigene3722;Unigene5559;Unigene5572	1	1
GO:0010942	positive regulation of cell death	18	1	0.23	BP	0.209926	0.0555556	Unigene5622	1	1
GO:0043068	positive regulation of programmed cell death	18	1	0.23	BP	0.209926	0.0555556	Unigene5622	1	1
GO:0006575	cellular modified amino acid metabolic process	66	2	0.86	BP	0.211415	0.030303	Unigene10813;Unigene2491	1	1
GO:0061024	membrane organization	124	3	1.61	BP	0.218014	0.0241935	Unigene13020;Unigene1419;Unigene17376	1	1
GO:1901576	organic substance biosynthetic process	2380	35	30.92	BP	0.219357	0.0147059	Unigene10032;Unigene1087;Unigene1137;Unigene1168;Unigene11991;Unigene12;Unigene12336;Unigene1709;Unigene1771;Unigene2112;Unigene2421;Unigene2517;Unigene3173;Unigene366;Unigene397;Unigene4473;Unigene4840;Unigene4956;Unigene5390;Unigene5506;Unigene5513;Unigene5630;Unigene5636;Unigene5644;Unigene5773;Unigene648;Unigene7130;Unigene7216;Unigene7280;Unigene8169;Unigene830;Unigene8680;Unigene965;Unigene…	1	1
GO:0006030	chitin metabolic process	19	1	0.25	BP	0.220213	0.0526316	Unigene6083	1	1
GO:0006090	pyruvate metabolic process	19	1	0.25	BP	0.220213	0.0526316	Unigene9720	1	1
GO:0030097	hemopoiesis	19	1	0.25	BP	0.220213	0.0526316	Unigene7654	1	1
GO:0048534	hematopoietic or lymphoid organ development	19	1	0.25	BP	0.220213	0.0526316	Unigene7654	1	1
GO:0097190	apoptotic signaling pathway	19	1	0.25	BP	0.220213	0.0526316	Unigene5622	1	1
GO:1901700	response to oxygen-containing compound	69	2	0.9	BP	0.225774	0.0289855	Unigene14165;Unigene3456	1	1
GO:0006813	potassium ion transport	20	1	0.26	BP	0.230367	0.05	Unigene3340	1	1
GO:0007099	centriole replication	20	1	0.26	BP	0.230367	0.05	Unigene11463	1	1
GO:0046496	nicotinamide nucleotide metabolic process	20	1	0.26	BP	0.230367	0.05	Unigene7591	1	1
GO:0098534	centriole assembly	20	1	0.26	BP	0.230367	0.05	Unigene11463	1	1
GO:1901564	organonitrogen compound metabolic process	1658	25	21.54	BP	0.232818	0.0150784	Unigene1042;Unigene10813;Unigene12601;Unigene22576;Unigene2491;Unigene2806;Unigene2861;Unigene528;Unigene5506;Unigene5622;Unigene5630;Unigene5644;Unigene573;Unigene6083;Unigene6781;Unigene7082;Unigene7216;Unigene7247;Unigene7332;Unigene7439;Unigene7591;Unigene8150;Unigene9334;Unigene9589;Unigene9720	1	1
GO:0006576	cellular biogenic amine metabolic process	21	1	0.27	BP	0.24039	0.047619	Unigene22576	1	1
GO:0009308	amine metabolic process	21	1	0.27	BP	0.24039	0.047619	Unigene22576	1	1
GO:0019362	pyridine nucleotide metabolic process	21	1	0.27	BP	0.24039	0.047619	Unigene7591	1	1
GO:0044106	cellular amine metabolic process	21	1	0.27	BP	0.24039	0.047619	Unigene22576	1	1
GO:0007156	homophilic cell adhesion via plasma membrane adhesion molecules	74	2	0.96	BP	0.249853	0.027027	Unigene3254;Unigene5375	1	1
GO:1901071	glucosamine-containing compound metabolic process	22	1	0.29	BP	0.250284	0.0454545	Unigene6083	1	1
GO:0006812	cation transport	136	3	1.77	BP	0.259556	0.0220588	Unigene3340;Unigene3722;Unigene5572	1	1
GO:0072524	pyridine-containing compound metabolic process	23	1	0.3	BP	0.26005	0.0434783	Unigene7591	1	1
GO:0006508	proteolysis	606	10	7.87	BP	0.26135	0.0165017	Unigene1042;Unigene2806;Unigene2861;Unigene528;Unigene5622;Unigene573;Unigene6781;Unigene7082;Unigene8150;Unigene9589	1	1
GO:0000045	autophagosome assembly	24	1	0.31	BP	0.269691	0.0416667	Unigene6497	1	1
GO:0002520	immune system development	24	1	0.31	BP	0.269691	0.0416667	Unigene7654	1	1
GO:0035295	tube development	24	1	0.31	BP	0.269691	0.0416667	Unigene5281	1	1
GO:0044089	positive regulation of cellular component biogenesis	24	1	0.31	BP	0.269691	0.0416667	Unigene1419	1	1
GO:1905037	autophagosome organization	24	1	0.31	BP	0.269691	0.0416667	Unigene6497	1	1
GO:0035249	synaptic transmission, glutamatergic	25	1	0.32	BP	0.279206	0.04	Unigene4967	1	1
GO:0046942	carboxylic acid transport	25	1	0.32	BP	0.279206	0.04	Unigene5559	1	1
GO:0006807	nitrogen compound metabolic process	4123	57	53.56	BP	0.28404	0.0138249	Unigene10032;Unigene1042;Unigene10813;Unigene1087;Unigene1137;Unigene1168;Unigene11991;Unigene12;Unigene12336;Unigene12601;Unigene15890;Unigene1709;Unigene2112;Unigene22576;Unigene2421;Unigene2491;Unigene2517;Unigene2806;Unigene2861;Unigene3173;Unigene366;Unigene397;Unigene4473;Unigene460;Unigene4717;Unigene4956;Unigene528;Unigene5506;Unigene5513;Unigene5622;Unigene5630;Unigene5636;Unigene5644;Un…	1	1
GO:0051017	actin filament bundle assembly	26	1	0.34	BP	0.288599	0.0384615	Unigene1419	1	1
GO:0051298	centrosome duplication	26	1	0.34	BP	0.288599	0.0384615	Unigene11463	1	1
GO:0061572	actin filament bundle organization	26	1	0.34	BP	0.288599	0.0384615	Unigene1419	1	1
GO:0003012	muscle system process	27	1	0.35	BP	0.297871	0.037037	Unigene3340	1	1
GO:0006936	muscle contraction	27	1	0.35	BP	0.297871	0.037037	Unigene3340	1	1
GO:0006644	phospholipid metabolic process	149	3	1.94	BP	0.305626	0.0201342	Unigene15044;Unigene366;Unigene5559	1	1
GO:0006040	amino sugar metabolic process	28	1	0.36	BP	0.307023	0.0357143	Unigene6083	1	1
GO:0006749	glutathione metabolic process	28	1	0.36	BP	0.307023	0.0357143	Unigene10813	1	1
GO:0046034	ATP metabolic process	28	1	0.36	BP	0.307023	0.0357143	Unigene9720	1	1
GO:0042180	cellular ketone metabolic process	29	1	0.38	BP	0.316056	0.0344828	Unigene22576	1	1
GO:0046483	heterocycle metabolic process	2868	40	37.26	BP	0.320907	0.013947	Unigene10032;Unigene1087;Unigene1137;Unigene1168;Unigene11991;Unigene12;Unigene12336;Unigene15890;Unigene1709;Unigene2112;Unigene22576;Unigene2421;Unigene2491;Unigene2517;Unigene3173;Unigene366;Unigene397;Unigene4473;Unigene460;Unigene4717;Unigene4956;Unigene528;Unigene5506;Unigene5513;Unigene5630;Unigene5636;Unigene5644;Unigene648;Unigene7130;Unigene7131;Unigene7379;Unigene7591;Unigene830;Unigen…	1	1
GO:0007098	centrosome cycle	30	1	0.39	BP	0.324973	0.0333333	Unigene11463	1	1
GO:0006725	cellular aromatic compound metabolic process	2873	40	37.33	BP	0.325704	0.0139227	Unigene10032;Unigene1087;Unigene1137;Unigene1168;Unigene11991;Unigene12;Unigene12336;Unigene15890;Unigene1709;Unigene2112;Unigene22576;Unigene2421;Unigene2491;Unigene2517;Unigene3173;Unigene366;Unigene397;Unigene4473;Unigene460;Unigene4717;Unigene4956;Unigene528;Unigene5506;Unigene5513;Unigene5630;Unigene5636;Unigene5644;Unigene648;Unigene7130;Unigene7131;Unigene7379;Unigene7591;Unigene830;Unigen…	1	1
GO:0048468	cell development	291	5	3.78	BP	0.327259	0.0171821	Unigene14375;Unigene15399;Unigene4473;Unigene5375;Unigene9048	1	1
GO:0007160	cell-matrix adhesion	31	1	0.4	BP	0.333775	0.0322581	Unigene2683	1	1
GO:0007283	spermatogenesis	31	1	0.4	BP	0.333775	0.0322581	Unigene9896	1	1
GO:0061564	axon development	92	2	1.2	BP	0.336481	0.0217391	Unigene4473;Unigene5375	1	1
GO:0009247	glycolipid biosynthetic process	32	1	0.42	BP	0.342463	0.03125	Unigene7280	1	1
GO:0048232	male gamete generation	32	1	0.42	BP	0.342463	0.03125	Unigene9896	1	1
GO:0044271	cellular nitrogen compound biosynthetic process	1992	28	25.88	BP	0.350316	0.0140562	Unigene10032;Unigene1087;Unigene1137;Unigene1168;Unigene11991;Unigene12;Unigene12336;Unigene1709;Unigene2112;Unigene2421;Unigene2517;Unigene3173;Unigene366;Unigene397;Unigene4473;Unigene4956;Unigene5506;Unigene5513;Unigene5630;Unigene5636;Unigene5644;Unigene648;Unigene7130;Unigene830;Unigene8680;Unigene965;Unigene98;Unigene9964	1	1
GO:0009144	purine nucleoside triphosphate metabolic process	33	1	0.43	BP	0.351039	0.030303	Unigene9720	1	1
GO:0009205	purine ribonucleoside triphosphate metabolic process	33	1	0.43	BP	0.351039	0.030303	Unigene9720	1	1
GO:0010638	positive regulation of organelle organization	33	1	0.43	BP	0.351039	0.030303	Unigene1419	1	1
GO:0015849	organic acid transport	33	1	0.43	BP	0.351039	0.030303	Unigene5559	1	1
GO:0019646	aerobic electron transport chain	34	1	0.44	BP	0.359504	0.0294118	Unigene20625	1	1
GO:0009064	glutamine family amino acid metabolic process	35	1	0.45	BP	0.36786	0.0285714	Unigene7216	1	1
GO:0042775	mitochondrial ATP synthesis coupled electron transport	35	1	0.45	BP	0.36786	0.0285714	Unigene20625	1	1
GO:0098742	cell-cell adhesion via plasma-membrane adhesion molecules	100	2	1.3	BP	0.374198	0.02	Unigene3254;Unigene5375	1	1
GO:1901360	organic cyclic compound metabolic process	2924	40	37.99	BP	0.376013	0.0136799	Unigene10032;Unigene1087;Unigene1137;Unigene1168;Unigene11991;Unigene12;Unigene12336;Unigene15890;Unigene1709;Unigene2112;Unigene22576;Unigene2421;Unigene2491;Unigene2517;Unigene3173;Unigene366;Unigene397;Unigene4473;Unigene460;Unigene4717;Unigene4956;Unigene528;Unigene5506;Unigene5513;Unigene5630;Unigene5636;Unigene5644;Unigene648;Unigene7130;Unigene7131;Unigene7379;Unigene7591;Unigene830;Unigen…	1	1
GO:0031023	microtubule organizing center organization	36	1	0.47	BP	0.376108	0.0277778	Unigene11463	1	1
GO:0042773	ATP synthesis coupled electron transport	36	1	0.47	BP	0.376108	0.0277778	Unigene20625	1	1
GO:0007033	vacuole organization	37	1	0.48	BP	0.384249	0.027027	Unigene6497	1	1
GO:0009199	ribonucleoside triphosphate metabolic process	37	1	0.48	BP	0.384249	0.027027	Unigene9720	1	1
GO:0048731	system development	459	7	5.96	BP	0.38747	0.0152505	Unigene2492;Unigene4473;Unigene4736;Unigene5281;Unigene5375;Unigene7654;Unigene8409	1	1
GO:1901137	carbohydrate derivative biosynthetic process	244	4	3.17	BP	0.391557	0.0163934	Unigene5506;Unigene5630;Unigene5644;Unigene7280	1	1
GO:0009141	nucleoside triphosphate metabolic process	39	1	0.51	BP	0.400216	0.025641	Unigene9720	1	1
GO:0031589	cell-substrate adhesion	39	1	0.51	BP	0.400216	0.025641	Unigene2683	1	1
GO:0030154	cell differentiation	541	8	7.03	BP	0.405588	0.0147874	Unigene14375;Unigene15399;Unigene4473;Unigene4736;Unigene5281;Unigene5375;Unigene8409;Unigene9048	1	1
GO:0048869	cellular developmental process	541	8	7.03	BP	0.405588	0.0147874	Unigene14375;Unigene15399;Unigene4473;Unigene4736;Unigene5281;Unigene5375;Unigene8409;Unigene9048	1	1
GO:0006119	oxidative phosphorylation	40	1	0.52	BP	0.408046	0.025	Unigene20625	1	1
GO:0009790	embryo development	40	1	0.52	BP	0.408046	0.025	Unigene7654	1	1
GO:0007155	cell adhesion	250	4	3.25	BP	0.409291	0.016	Unigene2492;Unigene2683;Unigene3254;Unigene5375	1	1
GO:0006139	nucleobase-containing compound metabolic process	2809	38	36.49	BP	0.41428	0.0135279	Unigene10032;Unigene1087;Unigene1137;Unigene1168;Unigene11991;Unigene12;Unigene12336;Unigene15890;Unigene1709;Unigene2112;Unigene2421;Unigene2517;Unigene3173;Unigene366;Unigene397;Unigene4473;Unigene460;Unigene4717;Unigene4956;Unigene528;Unigene5506;Unigene5513;Unigene5630;Unigene5636;Unigene5644;Unigene648;Unigene7130;Unigene7131;Unigene7379;Unigene7591;Unigene830;Unigene8680;Unigene89;Unigene96…	1	1
GO:0006664	glycolipid metabolic process	41	1	0.53	BP	0.415774	0.0243902	Unigene7280	1	1
GO:0016485	protein processing	41	1	0.53	BP	0.415774	0.0243902	Unigene1042	1	1
GO:0022904	respiratory electron transport chain	41	1	0.53	BP	0.415774	0.0243902	Unigene20625	1	1
GO:0060070	canonical Wnt signaling pathway	41	1	0.53	BP	0.415774	0.0243902	Unigene8409	1	1
GO:1903509	liposaccharide metabolic process	41	1	0.53	BP	0.415774	0.0243902	Unigene7280	1	1
GO:0044248	cellular catabolic process	695	10	9.03	BP	0.416484	0.0143885	Unigene22576;Unigene2491;Unigene3456;Unigene5644;Unigene6497;Unigene7216;Unigene7247;Unigene7332;Unigene8190;Unigene8395	1	1
GO:0015711	organic anion transport	42	1	0.55	BP	0.423402	0.0238095	Unigene5559	1	1
GO:0098609	cell-cell adhesion	183	3	2.38	BP	0.426123	0.0163934	Unigene2492;Unigene3254;Unigene5375	1	1
GO:0008064	regulation of actin polymerization or depolymerization	43	1	0.56	BP	0.430931	0.0232558	Unigene1419	1	1
GO:0030833	regulation of actin filament polymerization	43	1	0.56	BP	0.430931	0.0232558	Unigene1419	1	1
GO:0006091	generation of precursor metabolites and energy	114	2	1.48	BP	0.43798	0.0175439	Unigene20625;Unigene9720	1	1
GO:0022900	electron transport chain	44	1	0.57	BP	0.438363	0.0227273	Unigene20625	1	1
GO:0044237	cellular metabolic process	4446	59	57.76	BP	0.443686	0.0132704	Unigene10032;Unigene10813;Unigene1087;Unigene1137;Unigene1168;Unigene11991;Unigene12;Unigene12336;Unigene15044;Unigene15890;Unigene1709;Unigene1771;Unigene20625;Unigene2112;Unigene22576;Unigene2421;Unigene2491;Unigene2517;Unigene3173;Unigene3456;Unigene366;Unigene397;Unigene4473;Unigene460;Unigene4717;Unigene4840;Unigene4956;Unigene528;Unigene5325;Unigene5390;Unigene5506;Unigene5513;Unigene5559;U…	1	1
GO:0030832	regulation of actin filament length	45	1	0.58	BP	0.445699	0.0222222	Unigene1419	1	1
GO:0032271	regulation of protein polymerization	45	1	0.58	BP	0.445699	0.0222222	Unigene1419	1	1
GO:0006310	DNA recombination	118	2	1.53	BP	0.45557	0.0169492	Unigene4717;Unigene7379	1	1
GO:0006796	phosphate-containing compound metabolic process	643	9	8.35	BP	0.458915	0.0139969	Unigene15044;Unigene366;Unigene5325;Unigene5506;Unigene5559;Unigene5630;Unigene5644;Unigene7591;Unigene9720	1	1
GO:0032502	developmental process	799	11	10.38	BP	0.46705	0.0137672	Unigene14375;Unigene15399;Unigene2492;Unigene4473;Unigene4736;Unigene5281;Unigene5375;Unigene7654;Unigene8409;Unigene9048;Unigene9896	1	1
GO:0048856	anatomical structure development	724	10	9.41	BP	0.468619	0.0138122	Unigene14375;Unigene15399;Unigene2492;Unigene4473;Unigene4736;Unigene5281;Unigene5375;Unigene7654;Unigene8409;Unigene9048	1	1
GO:0006793	phosphorus metabolic process	651	9	8.46	BP	0.473992	0.0138249	Unigene15044;Unigene366;Unigene5325;Unigene5506;Unigene5559;Unigene5630;Unigene5644;Unigene7591;Unigene9720	1	1
GO:0006400	tRNA modification	49	1	0.64	BP	0.474105	0.0204082	Unigene7131	1	1
GO:0051604	protein maturation	50	1	0.65	BP	0.480978	0.02	Unigene1042	1	1
GO:1901607	alpha-amino acid biosynthetic process	50	1	0.65	BP	0.480978	0.02	Unigene7216	1	1
GO:0030041	actin filament polymerization	51	1	0.66	BP	0.487762	0.0196078	Unigene1419	1	1
GO:0043254	regulation of protein-containing complex assembly	51	1	0.66	BP	0.487762	0.0196078	Unigene1419	1	1
GO:0022008	neurogenesis	278	4	3.61	BP	0.49031	0.0143885	Unigene4473;Unigene4736;Unigene5375;Unigene8409	1	1
GO:0007275	multicellular organism development	507	7	6.59	BP	0.490565	0.0138067	Unigene2492;Unigene4473;Unigene4736;Unigene5281;Unigene5375;Unigene7654;Unigene8409	1	1
GO:0008154	actin polymerization or depolymerization	53	1	0.69	BP	0.501068	0.0188679	Unigene1419	1	1
GO:0008652	cellular amino acid biosynthetic process	53	1	0.69	BP	0.501068	0.0188679	Unigene7216	1	1
GO:0051130	positive regulation of cellular component organization	53	1	0.69	BP	0.501068	0.0188679	Unigene1419	1	1
GO:0007005	mitochondrion organization	130	2	1.69	BP	0.506403	0.0153846	Unigene13020;Unigene17376	1	1
GO:0090407	organophosphate biosynthetic process	209	3	2.72	BP	0.513469	0.0143541	Unigene5506;Unigene5630;Unigene5644	1	1
GO:0042221	response to chemical	287	4	3.73	BP	0.515449	0.0139373	Unigene14165;Unigene3456;Unigene5375;Unigene6475	1	1
GO:0031175	neuron projection development	133	2	1.73	BP	0.518631	0.0150376	Unigene4473;Unigene5375	1	1
GO:0110053	regulation of actin filament organization	56	1	0.73	BP	0.520388	0.0178571	Unigene1419	1	1
GO:0016055	Wnt signaling pathway	57	1	0.74	BP	0.526661	0.0175439	Unigene8409	1	1
GO:0005975	carbohydrate metabolic process	215	3	2.79	BP	0.532652	0.0139535	Unigene3448;Unigene6083;Unigene9720	1	1
GO:0198738	cell-cell signaling by wnt	58	1	0.75	BP	0.532854	0.0172414	Unigene8409	1	1
GO:1905114	cell surface receptor signaling pathway involved in cell-cell signaling	58	1	0.75	BP	0.532854	0.0172414	Unigene8409	1	1
GO:0051239	regulation of multicellular organismal process	59	1	0.77	BP	0.538966	0.0169492	Unigene3340	1	1
GO:0016236	macroautophagy	60	1	0.78	BP	0.544999	0.0166667	Unigene6497	1	1
GO:0009059	macromolecule biosynthetic process	1933	25	25.11	BP	0.548189	0.0129333	Unigene10032;Unigene1087;Unigene1137;Unigene1168;Unigene11991;Unigene12;Unigene12336;Unigene1709;Unigene2112;Unigene2421;Unigene2517;Unigene3173;Unigene366;Unigene397;Unigene4473;Unigene4956;Unigene5513;Unigene5636;Unigene648;Unigene7130;Unigene830;Unigene8680;Unigene965;Unigene98;Unigene9964	1	1
GO:0051258	protein polymerization	62	1	0.81	BP	0.556831	0.016129	Unigene1419	1	1
GO:0034641	cellular nitrogen compound metabolic process	3180	41	41.31	BP	0.561701	0.0128931	Unigene10032;Unigene10813;Unigene1087;Unigene1137;Unigene1168;Unigene11991;Unigene12;Unigene12336;Unigene15890;Unigene1709;Unigene2112;Unigene22576;Unigene2421;Unigene2491;Unigene2517;Unigene3173;Unigene366;Unigene397;Unigene4473;Unigene460;Unigene4717;Unigene4956;Unigene528;Unigene5506;Unigene5513;Unigene5630;Unigene5636;Unigene5644;Unigene648;Unigene7130;Unigene7131;Unigene7379;Unigene7591;Unig…	1	1
GO:0044260	cellular macromolecule metabolic process	1790	23	23.26	BP	0.562323	0.0128492	Unigene1087;Unigene1137;Unigene1168;Unigene12;Unigene1709;Unigene2112;Unigene2421;Unigene2517;Unigene3173;Unigene366;Unigene397;Unigene460;Unigene4717;Unigene4956;Unigene528;Unigene5513;Unigene648;Unigene7379;Unigene830;Unigene89;Unigene965;Unigene98;Unigene9964	1	1
GO:1902903	regulation of supramolecular fiber organization	63	1	0.82	BP	0.562632	0.015873	Unigene1419	1	1
GO:0032956	regulation of actin cytoskeleton organization	65	1	0.84	BP	0.57401	0.0153846	Unigene1419	1	1
GO:0032970	regulation of actin filament-based process	65	1	0.84	BP	0.57401	0.0153846	Unigene1419	1	1
GO:0046467	membrane lipid biosynthetic process	65	1	0.84	BP	0.57401	0.0153846	Unigene7280	1	1
GO:0050808	synapse organization	65	1	0.84	BP	0.57401	0.0153846	Unigene8424	1	1
GO:0045944	positive regulation of transcription by RNA polymerase II	148	2	1.92	BP	0.57672	0.0135135	Unigene4473;Unigene7130	1	1
GO:0003008	system process	67	1	0.87	BP	0.585094	0.0149254	Unigene3340	1	1
GO:0050804	modulation of chemical synaptic transmission	67	1	0.87	BP	0.585094	0.0149254	Unigene4967	1	1
GO:0099177	regulation of trans-synaptic signaling	67	1	0.87	BP	0.585094	0.0149254	Unigene4967	1	1
GO:0007411	axon guidance	68	1	0.88	BP	0.590529	0.0147059	Unigene5375	1	1
GO:0097485	neuron projection guidance	68	1	0.88	BP	0.590529	0.0147059	Unigene5375	1	1
GO:0008033	tRNA processing	69	1	0.9	BP	0.595893	0.0144928	Unigene7131	1	1
GO:0042981	regulation of apoptotic process	69	1	0.9	BP	0.595893	0.0144928	Unigene5622	1	1
GO:0048513	animal organ development	236	3	3.07	BP	0.596349	0.0127119	Unigene4473;Unigene5281;Unigene7654	1	1
GO:0009060	aerobic respiration	70	1	0.91	BP	0.601187	0.0142857	Unigene20625	1	1
GO:0030182	neuron differentiation	238	3	3.09	BP	0.602119	0.012605	Unigene4473;Unigene5375;Unigene8409	1	1
GO:0032535	regulation of cellular component size	71	1	0.92	BP	0.606413	0.0140845	Unigene1419	1	1
GO:0090066	regulation of anatomical structure size	73	1	0.95	BP	0.616662	0.0136986	Unigene1419	1	1
GO:0006935	chemotaxis	74	1	0.96	BP	0.621686	0.0135135	Unigene5375	1	1
GO:0009967	positive regulation of signal transduction	74	1	0.96	BP	0.621686	0.0135135	Unigene5622	1	1
GO:0042330	taxis	74	1	0.96	BP	0.621686	0.0135135	Unigene5375	1	1
GO:0045333	cellular respiration	75	1	0.97	BP	0.626646	0.0133333	Unigene20625	1	1
GO:0048699	generation of neurons	247	3	3.21	BP	0.62742	0.0121457	Unigene4473;Unigene5375;Unigene8409	1	1
GO:0007399	nervous system development	331	4	4.3	BP	0.629206	0.0120846	Unigene4473;Unigene4736;Unigene5375;Unigene8409	1	1
GO:0010941	regulation of cell death	77	1	1	BP	0.636372	0.012987	Unigene5622	1	1
GO:0043067	regulation of programmed cell death	77	1	1	BP	0.636372	0.012987	Unigene5622	1	1
GO:0140694	non-membrane-bounded organelle assembly	78	1	1.01	BP	0.641141	0.0128205	Unigene11463	1	1
GO:0009451	RNA modification	79	1	1.03	BP	0.645848	0.0126582	Unigene7131	1	1
GO:0006643	membrane lipid metabolic process	80	1	1.04	BP	0.650494	0.0125	Unigene7280	1	1
GO:0051049	regulation of transport	80	1	1.04	BP	0.650494	0.0125	Unigene3340	1	1
GO:0044270	cellular nitrogen compound catabolic process	171	2	2.22	BP	0.655655	0.0116959	Unigene22576;Unigene2491	1	1
GO:0046700	heterocycle catabolic process	171	2	2.22	BP	0.655655	0.0116959	Unigene22576;Unigene2491	1	1
GO:0007267	cell-cell signaling	173	2	2.25	BP	0.66194	0.0115607	Unigene4967;Unigene8409	1	1
GO:0048666	neuron development	173	2	2.25	BP	0.66194	0.0115607	Unigene4473;Unigene5375	1	1
GO:0046903	secretion	83	1	1.08	BP	0.664071	0.0120482	Unigene5559	1	1
GO:0019439	aromatic compound catabolic process	177	2	2.3	BP	0.674237	0.0112994	Unigene22576;Unigene2491	1	1
GO:0007409	axonogenesis	87	1	1.13	BP	0.681365	0.0114943	Unigene5375	1	1
GO:0051168	nuclear export	87	1	1.13	BP	0.681365	0.0114943	Unigene1155	1	1
GO:0045893	positive regulation of DNA-templated transcription	180	2	2.34	BP	0.683222	0.0111111	Unigene4473;Unigene7130	1	1
GO:1902680	positive regulation of RNA biosynthetic process	180	2	2.34	BP	0.683222	0.0111111	Unigene4473;Unigene7130	1	1
GO:1903508	positive regulation of nucleic acid-templated transcription	180	2	2.34	BP	0.683222	0.0111111	Unigene4473;Unigene7130	1	1
GO:0015980	energy derivation by oxidation of organic compounds	88	1	1.14	BP	0.685549	0.0113636	Unigene20625	1	1
GO:1901361	organic cyclic compound catabolic process	181	2	2.35	BP	0.686172	0.0110497	Unigene22576;Unigene2491	1	1
GO:0034330	cell junction organization	89	1	1.16	BP	0.689678	0.011236	Unigene8424	1	1
GO:0090304	nucleic acid metabolic process	2611	32	33.92	BP	0.690316	0.0122558	Unigene10032;Unigene1087;Unigene1137;Unigene1168;Unigene11991;Unigene12;Unigene12336;Unigene15890;Unigene1709;Unigene2112;Unigene2421;Unigene2517;Unigene3173;Unigene366;Unigene397;Unigene4473;Unigene460;Unigene4717;Unigene4956;Unigene528;Unigene5513;Unigene5636;Unigene648;Unigene7130;Unigene7131;Unigene7379;Unigene830;Unigene8680;Unigene89;Unigene965;Unigene98;Unigene9964	1	1
GO:0016311	dephosphorylation	90	1	1.17	BP	0.693754	0.0111111	Unigene5325	1	1
GO:0023056	positive regulation of signaling	90	1	1.17	BP	0.693754	0.0111111	Unigene5622	1	1
GO:0010647	positive regulation of cell communication	91	1	1.18	BP	0.697777	0.010989	Unigene5622	1	1
GO:0044087	regulation of cellular component biogenesis	91	1	1.18	BP	0.697777	0.010989	Unigene1419	1	1
GO:0051493	regulation of cytoskeleton organization	91	1	1.18	BP	0.697777	0.010989	Unigene1419	1	1
GO:0048584	positive regulation of response to stimulus	92	1	1.2	BP	0.701747	0.0108696	Unigene5622	1	1
GO:0040011	locomotion	95	1	1.23	BP	0.71335	0.0105263	Unigene5375	1	1
GO:0048667	cell morphogenesis involved in neuron differentiation	95	1	1.23	BP	0.71335	0.0105263	Unigene5375	1	1
GO:0016477	cell migration	97	1	1.26	BP	0.720836	0.0103093	Unigene7654	1	1
GO:0010557	positive regulation of macromolecule biosynthetic process	196	2	2.55	BP	0.727798	0.0102041	Unigene4473;Unigene7130	1	1
GO:0007268	chemical synaptic transmission	99	1	1.29	BP	0.728129	0.010101	Unigene4967	1	1
GO:0098916	anterograde trans-synaptic signaling	99	1	1.29	BP	0.728129	0.010101	Unigene4967	1	1
GO:0099537	trans-synaptic signaling	99	1	1.29	BP	0.728129	0.010101	Unigene4967	1	1
GO:0032990	cell part morphogenesis	100	1	1.3	BP	0.731704	0.01	Unigene5375	1	1
GO:0048812	neuron projection morphogenesis	100	1	1.3	BP	0.731704	0.01	Unigene5375	1	1
GO:0048858	cell projection morphogenesis	100	1	1.3	BP	0.731704	0.01	Unigene5375	1	1
GO:0120039	plasma membrane bounded cell projection morphogenesis	100	1	1.3	BP	0.731704	0.01	Unigene5375	1	1
GO:0099536	synaptic signaling	101	1	1.31	BP	0.735232	0.00990099	Unigene4967	1	1
GO:1901615	organic hydroxy compound metabolic process	101	1	1.31	BP	0.735232	0.00990099	Unigene8395	1	1
GO:0009891	positive regulation of biosynthetic process	199	2	2.59	BP	0.735547	0.0100503	Unigene4473;Unigene7130	1	1
GO:0031328	positive regulation of cellular biosynthetic process	199	2	2.59	BP	0.735547	0.0100503	Unigene4473;Unigene7130	1	1
GO:0010256	endomembrane system organization	102	1	1.33	BP	0.738715	0.00980392	Unigene1419	1	1
GO:0000904	cell morphogenesis involved in differentiation	103	1	1.34	BP	0.742152	0.00970874	Unigene5375	1	1
GO:0006914	autophagy	103	1	1.34	BP	0.742152	0.00970874	Unigene6497	1	1
GO:0061919	process utilizing autophagic mechanism	103	1	1.34	BP	0.742152	0.00970874	Unigene6497	1	1
GO:0009653	anatomical structure morphogenesis	387	4	5.03	BP	0.747439	0.0103359	Unigene14375;Unigene15399;Unigene5375;Unigene9048	1	1
GO:0032989	cellular component morphogenesis	108	1	1.4	BP	0.758677	0.00925926	Unigene5375	1	1
GO:0051254	positive regulation of RNA metabolic process	213	2	2.77	BP	0.769288	0.00938967	Unigene4473;Unigene7130	1	1
GO:0006364	rRNA processing	112	1	1.46	BP	0.771138	0.00892857	Unigene15890	1	1
GO:0006913	nucleocytoplasmic transport	112	1	1.46	BP	0.771138	0.00892857	Unigene1155	1	1
GO:0051169	nuclear transport	112	1	1.46	BP	0.771138	0.00892857	Unigene1155	1	1
GO:0045892	negative regulation of DNA-templated transcription	116	1	1.51	BP	0.782961	0.00862069	Unigene8680	1	1
GO:1902679	negative regulation of RNA biosynthetic process	116	1	1.51	BP	0.782961	0.00862069	Unigene8680	1	1
GO:1903507	negative regulation of nucleic acid-templated transcription	116	1	1.51	BP	0.782961	0.00862069	Unigene8680	1	1
GO:0045935	positive regulation of nucleobase-containing compound metabolic process	220	2	2.86	BP	0.784726	0.00909091	Unigene4473;Unigene7130	1	1
GO:0009057	macromolecule catabolic process	411	4	5.34	BP	0.788551	0.00973236	Unigene12601;Unigene5622;Unigene6083;Unigene9334	1	1
GO:0006399	tRNA metabolic process	120	1	1.56	BP	0.794179	0.00833333	Unigene7131	1	1
GO:0034470	ncRNA processing	225	2	2.92	BP	0.795197	0.00888889	Unigene15890;Unigene7131	1	1
GO:0006915	apoptotic process	124	1	1.61	BP	0.804822	0.00806452	Unigene5622	1	1
GO:0032879	regulation of localization	124	1	1.61	BP	0.804822	0.00806452	Unigene3340	1	1
GO:0070925	organelle assembly	230	2	2.99	BP	0.805221	0.00869565	Unigene11463;Unigene6497	1	1
GO:0016072	rRNA metabolic process	125	1	1.62	BP	0.807397	0.008	Unigene15890	1	1
GO:0043604	amide biosynthetic process	330	3	4.29	BP	0.808781	0.00909091	Unigene5506;Unigene5630;Unigene5644	1	1
GO:0007015	actin filament organization	126	1	1.64	BP	0.809937	0.00793651	Unigene1419	1	1
GO:0051726	regulation of cell cycle	129	1	1.68	BP	0.817362	0.00775194	Unigene7347	1	1
GO:0051253	negative regulation of RNA metabolic process	130	1	1.69	BP	0.819773	0.00769231	Unigene8680	1	1
GO:0008219	cell death	132	1	1.71	BP	0.8245	0.00757576	Unigene5622	1	1
GO:0012501	programmed cell death	132	1	1.71	BP	0.8245	0.00757576	Unigene5622	1	1
GO:0000902	cell morphogenesis	136	1	1.77	BP	0.833588	0.00735294	Unigene5375	1	1
GO:0045934	negative regulation of nucleobase-containing compound metabolic process	136	1	1.77	BP	0.833588	0.00735294	Unigene8680	1	1
GO:0043603	cellular amide metabolic process	451	4	5.86	BP	0.845171	0.00886918	Unigene10813;Unigene5506;Unigene5630;Unigene5644	1	1
GO:0048870	cell motility	144	1	1.87	BP	0.850389	0.00694444	Unigene7654	1	1
GO:0033043	regulation of organelle organization	147	1	1.91	BP	0.856247	0.00680272	Unigene1419	1	1
GO:0048522	positive regulation of cellular process	471	4	6.12	BP	0.868402	0.00849257	Unigene1419;Unigene4473;Unigene5622;Unigene7130	1	1
GO:0010033	response to organic substance	156	1	2.03	BP	0.87249	0.00641026	Unigene6475	1	1
GO:0120036	plasma membrane bounded cell projection organization	279	2	3.62	BP	0.882668	0.00716846	Unigene4473;Unigene5375	1	1
GO:0031325	positive regulation of cellular metabolic process	280	2	3.64	BP	0.883905	0.00714286	Unigene4473;Unigene7130	1	1
GO:0043170	macromolecule metabolic process	3825	44	49.69	BP	0.886836	0.0115033	Unigene10032;Unigene1042;Unigene1087;Unigene1137;Unigene1168;Unigene11991;Unigene12;Unigene12336;Unigene12601;Unigene15890;Unigene1709;Unigene2112;Unigene2421;Unigene2517;Unigene2806;Unigene2861;Unigene3173;Unigene366;Unigene397;Unigene4473;Unigene460;Unigene4717;Unigene4956;Unigene528;Unigene5513;Unigene5622;Unigene5636;Unigene573;Unigene6083;Unigene648;Unigene6781;Unigene7082;Unigene7130;Unigen…	1	1
GO:0010558	negative regulation of macromolecule biosynthetic process	165	1	2.14	BP	0.886913	0.00606061	Unigene8680	1	1
GO:0051173	positive regulation of nitrogen compound metabolic process	284	2	3.69	BP	0.888737	0.00704225	Unigene4473;Unigene7130	1	1
GO:0042254	ribosome biogenesis	167	1	2.17	BP	0.889892	0.00598802	Unigene15890	1	1
GO:0009890	negative regulation of biosynthetic process	169	1	2.2	BP	0.892793	0.00591716	Unigene8680	1	1
GO:0031327	negative regulation of cellular biosynthetic process	169	1	2.2	BP	0.892793	0.00591716	Unigene8680	1	1
GO:0030030	cell projection organization	288	2	3.74	BP	0.893384	0.00694444	Unigene4473;Unigene5375	1	1
GO:0097435	supramolecular fiber organization	174	1	2.26	BP	0.899719	0.00574713	Unigene1419	1	1
GO:0034660	ncRNA metabolic process	294	2	3.82	BP	0.90002	0.00680272	Unigene15890;Unigene7131	1	1
GO:0010604	positive regulation of macromolecule metabolic process	297	2	3.86	BP	0.903193	0.00673401	Unigene4473;Unigene7130	1	1
GO:0071702	organic substance transport	510	4	6.63	BP	0.905286	0.00784314	Unigene1155;Unigene14914;Unigene5559;Unigene6497	1	1
GO:0048518	positive regulation of biological process	513	4	6.66	BP	0.907709	0.00779727	Unigene1419;Unigene4473;Unigene5622;Unigene7130	1	1
GO:0006357	regulation of transcription by RNA polymerase II	719	6	9.34	BP	0.914918	0.00834492	Unigene10032;Unigene11991;Unigene12336;Unigene4473;Unigene5636;Unigene7130	1	1
GO:0009893	positive regulation of metabolic process	313	2	4.07	BP	0.918601	0.00638978	Unigene4473;Unigene7130	1	1
GO:0000226	microtubule cytoskeleton organization	190	1	2.47	BP	0.919036	0.00526316	Unigene11463	1	1
GO:0000278	mitotic cell cycle	192	1	2.49	BP	0.921175	0.00520833	Unigene11463	1	1
GO:0051172	negative regulation of nitrogen compound metabolic process	193	1	2.51	BP	0.922224	0.00518135	Unigene8680	1	1
GO:0030029	actin filament-based process	198	1	2.57	BP	0.927263	0.00505051	Unigene1419	1	1
GO:0030036	actin cytoskeleton organization	198	1	2.57	BP	0.927263	0.00505051	Unigene1419	1	1
GO:0007049	cell cycle	326	2	4.24	BP	0.929406	0.00613497	Unigene11463;Unigene7347	1	1
GO:0050896	response to stimulus	1486	14	19.31	BP	0.93401	0.00942127	Unigene10651;Unigene12409;Unigene12601;Unigene12964;Unigene14165;Unigene14476;Unigene18573;Unigene3456;Unigene5375;Unigene5622;Unigene6475;Unigene8409;Unigene9334;Unigene9786	1	1
GO:0031324	negative regulation of cellular metabolic process	206	1	2.68	BP	0.93466	0.00485437	Unigene8680	1	1
GO:0007017	microtubule-based process	337	2	4.38	BP	0.937485	0.00593472	Unigene11463;Unigene4172	1	1
GO:0006355	regulation of DNA-templated transcription	863	7	11.21	BP	0.941112	0.00811124	Unigene10032;Unigene11991;Unigene12336;Unigene4473;Unigene5636;Unigene7130;Unigene8680	1	1
GO:1903506	regulation of nucleic acid-templated transcription	863	7	11.21	BP	0.941112	0.00811124	Unigene10032;Unigene11991;Unigene12336;Unigene4473;Unigene5636;Unigene7130;Unigene8680	1	1
GO:2001141	regulation of RNA biosynthetic process	863	7	11.21	BP	0.941112	0.00811124	Unigene10032;Unigene11991;Unigene12336;Unigene4473;Unigene5636;Unigene7130;Unigene8680	1	1
GO:0006366	transcription by RNA polymerase II	770	6	10	BP	0.943072	0.00779221	Unigene10032;Unigene11991;Unigene12336;Unigene4473;Unigene5636;Unigene7130	1	1
GO:0033036	macromolecule localization	577	4	7.5	BP	0.947922	0.00693241	Unigene1155;Unigene14914;Unigene5559;Unigene6497	1	1
GO:0022613	ribonucleoprotein complex biogenesis	226	1	2.94	BP	0.950052	0.00442478	Unigene15890	1	1
GO:0010646	regulation of cell communication	359	2	4.66	BP	0.951109	0.00557103	Unigene4967;Unigene5622	1	1
GO:0051128	regulation of cellular component organization	229	1	2.98	BP	0.952027	0.00436681	Unigene1419	1	1
GO:0023051	regulation of signaling	362	2	4.7	BP	0.952734	0.00552486	Unigene4967;Unigene5622	1	1
GO:0019538	protein metabolic process	1182	10	15.36	BP	0.954736	0.00846024	Unigene1042;Unigene2806;Unigene2861;Unigene528;Unigene5622;Unigene573;Unigene6781;Unigene7082;Unigene8150;Unigene9589	1	1
GO:0022402	cell cycle process	250	1	3.25	BP	0.963847	0.004	Unigene11463	1	1
GO:0051603	proteolysis involved in protein catabolic process	258	1	3.35	BP	0.967547	0.00387597	Unigene5622	1	1
GO:0006351	DNA-templated transcription	939	7	12.2	BP	0.967861	0.00745474	Unigene10032;Unigene11991;Unigene12336;Unigene4473;Unigene5636;Unigene7130;Unigene8680	1	1
GO:0097659	nucleic acid-templated transcription	939	7	12.2	BP	0.967861	0.00745474	Unigene10032;Unigene11991;Unigene12336;Unigene4473;Unigene5636;Unigene7130;Unigene8680	1	1
GO:0032774	RNA biosynthetic process	941	7	12.23	BP	0.968387	0.00743889	Unigene10032;Unigene11991;Unigene12336;Unigene4473;Unigene5636;Unigene7130;Unigene8680	1	1
GO:0007166	cell surface receptor signaling pathway	261	1	3.39	BP	0.968835	0.00383142	Unigene8409	1	1
GO:0030163	protein catabolic process	263	1	3.42	BP	0.969666	0.00380228	Unigene5622	1	1
GO:0007010	cytoskeleton organization	402	2	5.22	BP	0.970049	0.00497512	Unigene11463;Unigene1419	1	1
GO:0006886	intracellular protein transport	264	1	3.43	BP	0.970073	0.00378788	Unigene1155	1	1
GO:0051252	regulation of RNA metabolic process	953	7	12.38	BP	0.971384	0.00734523	Unigene10032;Unigene11991;Unigene12336;Unigene4473;Unigene5636;Unigene7130;Unigene8680	1	1
GO:0010556	regulation of macromolecule biosynthetic process	958	7	12.45	BP	0.972555	0.00730689	Unigene10032;Unigene11991;Unigene12336;Unigene4473;Unigene5636;Unigene7130;Unigene8680	1	1
GO:1901566	organonitrogen compound biosynthetic process	648	4	8.42	BP	0.973457	0.00617284	Unigene5506;Unigene5630;Unigene5644;Unigene7216	1	1
GO:0031326	regulation of cellular biosynthetic process	962	7	12.5	BP	0.973461	0.00727651	Unigene10032;Unigene11991;Unigene12336;Unigene4473;Unigene5636;Unigene7130;Unigene8680	1	1
GO:0009889	regulation of biosynthetic process	964	7	12.52	BP	0.973903	0.00726141	Unigene10032;Unigene11991;Unigene12336;Unigene4473;Unigene5636;Unigene7130;Unigene8680	1	1
GO:0019219	regulation of nucleobase-containing compound metabolic process	976	7	12.68	BP	0.976422	0.00717213	Unigene10032;Unigene11991;Unigene12336;Unigene4473;Unigene5636;Unigene7130;Unigene8680	1	1
GO:0009966	regulation of signal transduction	288	1	3.74	BP	0.978372	0.00347222	Unigene5622	1	1
GO:0016310	phosphorylation	289	1	3.75	BP	0.978663	0.00346021	Unigene9720	1	1
GO:0010605	negative regulation of macromolecule metabolic process	299	1	3.88	BP	0.98137	0.00334448	Unigene8680	1	1
GO:0065003	protein-containing complex assembly	304	1	3.95	BP	0.982592	0.00328947	Unigene1419	1	1
GO:0022607	cellular component assembly	576	3	7.48	BP	0.982935	0.00520833	Unigene11463;Unigene1419;Unigene6497	1	1
GO:0009892	negative regulation of metabolic process	313	1	4.07	BP	0.984596	0.00319489	Unigene8680	1	1
GO:0006396	RNA processing	465	2	6.04	BP	0.985682	0.00430108	Unigene15890;Unigene7131	1	1
GO:0006810	transport	1048	7	13.62	BP	0.987431	0.00667939	Unigene1155;Unigene14914;Unigene3340;Unigene3722;Unigene5559;Unigene5572;Unigene6497	1	1
GO:0008104	protein localization	476	2	6.18	BP	0.987441	0.00420168	Unigene1155;Unigene6497	1	1
GO:0070727	cellular macromolecule localization	477	2	6.2	BP	0.98759	0.00419287	Unigene1155;Unigene6497	1	1
GO:0044085	cellular component biogenesis	737	4	9.57	BP	0.989157	0.00542741	Unigene11463;Unigene1419;Unigene15890;Unigene6497	1	1
GO:0048583	regulation of response to stimulus	340	1	4.42	BP	0.989336	0.00294118	Unigene5622	1	1
GO:0051234	establishment of localization	1068	7	13.88	BP	0.989508	0.00655431	Unigene1155;Unigene14914;Unigene3340;Unigene3722;Unigene5559;Unigene5572;Unigene6497	1	1
GO:0043933	protein-containing complex organization	350	1	4.55	BP	0.990697	0.00285714	Unigene1419	1	1
GO:0006518	peptide metabolic process	358	1	4.65	BP	0.99166	0.0027933	Unigene10813	1	1
GO:0015031	protein transport	360	1	4.68	BP	0.991885	0.00277778	Unigene1155	1	1
GO:0045184	establishment of protein localization	366	1	4.75	BP	0.992525	0.00273224	Unigene1155	1	1
GO:0051171	regulation of nitrogen compound metabolic process	1108	7	14.39	BP	0.992742	0.00631769	Unigene10032;Unigene11991;Unigene12336;Unigene4473;Unigene5636;Unigene7130;Unigene8680	1	1
GO:0080090	regulation of primary metabolic process	1116	7	14.5	BP	0.993266	0.0062724	Unigene10032;Unigene11991;Unigene12336;Unigene4473;Unigene5636;Unigene7130;Unigene8680	1	1
GO:0031323	regulation of cellular metabolic process	1127	7	14.64	BP	0.993928	0.00621118	Unigene10032;Unigene11991;Unigene12336;Unigene4473;Unigene5636;Unigene7130;Unigene8680	1	1
GO:0010468	regulation of gene expression	1186	7	15.41	BP	0.996557	0.00590219	Unigene10032;Unigene11991;Unigene12336;Unigene4473;Unigene5636;Unigene7130;Unigene8680	1	1
GO:0065008	regulation of biological quality	425	1	5.52	BP	0.996677	0.00235294	Unigene1419	1	1
GO:0006996	organelle organization	968	5	12.58	BP	0.99673	0.00516529	Unigene11463;Unigene13020;Unigene1419;Unigene17376;Unigene6497	1	1
GO:0071705	nitrogen compound transport	432	1	5.61	BP	0.996983	0.00231481	Unigene1155	1	1
GO:0051179	localization	1201	7	15.6	BP	0.997029	0.00582848	Unigene1155;Unigene14914;Unigene3340;Unigene3722;Unigene5559;Unigene5572;Unigene6497	1	1
GO:0043412	macromolecule modification	455	1	5.91	BP	0.997805	0.0021978	Unigene7131	1	1
GO:0048523	negative regulation of cellular process	462	1	6	BP	0.998008	0.0021645	Unigene8680	1	1
GO:0016043	cellular component organization	1596	10	20.73	BP	0.998622	0.00626566	Unigene11463;Unigene13020;Unigene1419;Unigene17376;Unigene2806;Unigene4473;Unigene5375;Unigene573;Unigene6497;Unigene8424	1	1
GO:0016070	RNA metabolic process	1527	9	19.84	BP	0.999022	0.00589391	Unigene10032;Unigene11991;Unigene12336;Unigene15890;Unigene4473;Unigene5636;Unigene7130;Unigene7131;Unigene8680	1	1
GO:0060255	regulation of macromolecule metabolic process	1313	7	17.06	BP	0.999048	0.0053313	Unigene10032;Unigene11991;Unigene12336;Unigene4473;Unigene5636;Unigene7130;Unigene8680	1	1
GO:0071840	cellular component organization or biogenesis	1750	11	22.74	BP	0.999165	0.00628571	Unigene11463;Unigene13020;Unigene1419;Unigene15890;Unigene17376;Unigene2806;Unigene4473;Unigene5375;Unigene573;Unigene6497;Unigene8424	1	1
GO:0046907	intracellular transport	543	1	7.05	BP	0.999355	0.00184162	Unigene1155	1	1
GO:0019222	regulation of metabolic process	1357	7	17.63	BP	0.999402	0.00515844	Unigene10032;Unigene11991;Unigene12336;Unigene4473;Unigene5636;Unigene7130;Unigene8680	1	1
GO:0048519	negative regulation of biological process	573	1	7.44	BP	0.999577	0.0017452	Unigene8680	1	1
GO:0009987	cellular process	7256	82	94.27	BP	0.999749	0.011301	Unigene10032;Unigene10813;Unigene1087;Unigene1137;Unigene11463;Unigene1155;Unigene1168;Unigene11991;Unigene12;Unigene12336;Unigene13020;Unigene1419;Unigene14375;Unigene15044;Unigene15399;Unigene15890;Unigene1709;Unigene17376;Unigene1771;Unigene20625;Unigene2112;Unigene22576;Unigene2421;Unigene2491;Unigene2492;Unigene2517;Unigene2683;Unigene2806;Unigene3173;Unigene3254;Unigene3456;Unigene366;Unige…	1	1
GO:0051649	establishment of localization in cell	618	1	8.03	BP	0.999776	0.00161812	Unigene1155	1	1
GO:0051641	cellular localization	803	2	10.43	BP	0.999798	0.00249066	Unigene1155;Unigene6497	1	1
GO:0010467	gene expression	1865	10	24.23	BP	0.999913	0.00536193	Unigene10032;Unigene1042;Unigene11991;Unigene12336;Unigene15890;Unigene4473;Unigene5636;Unigene7130;Unigene7131;Unigene8680	1	1
GO:0023052	signaling	1045	3	13.58	BP	0.999937	0.00287081	Unigene4967;Unigene5622;Unigene8409	1	1
GO:0007154	cell communication	1056	3	13.72	BP	0.999946	0.00284091	Unigene4967;Unigene5622;Unigene8409	1	1
GO:0007165	signal transduction	934	2	12.13	BP	0.999965	0.00214133	Unigene5622;Unigene8409	1	1
GO:0050794	regulation of cellular process	2358	12	30.63	BP	0.999997	0.00508906	Unigene10032;Unigene11991;Unigene12336;Unigene1419;Unigene4473;Unigene4967;Unigene5622;Unigene5636;Unigene7130;Unigene7347;Unigene8409;Unigene8680	1	1
GO:0050789	regulation of biological process	2590	13	33.65	BP	0.999999	0.00501931	Unigene10032;Unigene11991;Unigene12336;Unigene1419;Unigene3340;Unigene4473;Unigene4967;Unigene5622;Unigene5636;Unigene7130;Unigene7347;Unigene8409;Unigene8680	1	1
GO:0051716	cellular response to stimulus	1219	2	15.84	BP	0.999999	0.00164069	Unigene5622;Unigene8409	1	1
GO:0065007	biological regulation	2804	13	36.43	BP	1	0.00463623	Unigene10032;Unigene11991;Unigene12336;Unigene1419;Unigene3340;Unigene4473;Unigene4967;Unigene5622;Unigene5636;Unigene7130;Unigene7347;Unigene8409;Unigene8680	1	1
GO:0008150	biological_process	8236	107	107	BP	1	0.0129917	Unigene10032;Unigene1042;Unigene10651;Unigene10813;Unigene1087;Unigene1137;Unigene11463;Unigene1155;Unigene1168;Unigene11991;Unigene12;Unigene12336;Unigene12409;Unigene12601;Unigene12964;Unigene13020;Unigene14165;Unigene1419;Unigene14375;Unigene14476;Unigene14914;Unigene15044;Unigene15399;Unigene15890;Unigene1709;Unigene17376;Unigene1771;Unigene18573;Unigene20625;Unigene2112;Unigene22576;Unigene2…	1	1
GO:0005576	extracellular region	390	18	4.69	CC	7.85523e-07	0.0461538	Unigene10651;Unigene14476;Unigene14914;Unigene2683;Unigene2806;Unigene3541;Unigene5559;Unigene5622;Unigene573;Unigene6083;Unigene6470;Unigene6779;Unigene7187;Unigene7763;Unigene8150;Unigene8323;Unigene8409;Unigene8510	0.000880571	0.000880571
GO:0042600	egg chorion	3	3	0.04	CC	1.69207e-06	1	Unigene14375;Unigene15399;Unigene9048	0.000948405	0.000948405
GO:0005615	extracellular space	226	11	2.72	CC	8.13723e-05	0.0486726	Unigene2683;Unigene2806;Unigene3541;Unigene5622;Unigene6470;Unigene6779;Unigene7187;Unigene8150;Unigene8323;Unigene8409;Unigene8510	0.0304061	0.0304061
GO:0030312	external encapsulating structure	128	8	1.54	CC	0.00014626	0.0625	Unigene14375;Unigene15399;Unigene2683;Unigene2806;Unigene573;Unigene6779;Unigene8510;Unigene9048	0.0409895	0.0409895
GO:0042575	DNA polymerase complex	302	12	3.63	CC	0.000261381	0.0397351	Unigene1087;Unigene1137;Unigene1168;Unigene12;Unigene2112;Unigene2421;Unigene2517;Unigene397;Unigene528;Unigene5513;Unigene965;Unigene98	0.0586017	0.0586017
GO:0061617	MICOS complex	7	2	0.08	CC	0.002893	0.285714	Unigene13020;Unigene17376	0.538206	0.538206
GO:0031304	intrinsic component of mitochondrial inner membrane	9	2	0.11	CC	0.00488205	0.222222	Unigene13020;Unigene17376	0.538206	0.538206
GO:0031305	integral component of mitochondrial inner membrane	9	2	0.11	CC	0.00488205	0.222222	Unigene13020;Unigene17376	0.538206	0.538206
GO:0032592	integral component of mitochondrial membrane	9	2	0.11	CC	0.00488205	0.222222	Unigene13020;Unigene17376	0.538206	0.538206
GO:0098573	intrinsic component of mitochondrial membrane	9	2	0.11	CC	0.00488205	0.222222	Unigene13020;Unigene17376	0.538206	0.538206
GO:0061695	transferase complex, transferring phosphorus-containing groups	429	12	5.16	CC	0.00528124	0.027972	Unigene1087;Unigene1137;Unigene1168;Unigene12;Unigene2112;Unigene2421;Unigene2517;Unigene397;Unigene528;Unigene5513;Unigene965;Unigene98	0.538206	0.538206
GO:0031012	extracellular matrix	125	5	1.5	CC	0.0172218	0.04	Unigene2683;Unigene2806;Unigene573;Unigene6779;Unigene8510	1	1
GO:0031300	intrinsic component of organelle membrane	20	2	0.24	CC	0.0236438	0.1	Unigene13020;Unigene17376	1	1
GO:0031301	integral component of organelle membrane	20	2	0.24	CC	0.0236438	0.1	Unigene13020;Unigene17376	1	1
GO:1905202	methylcrotonoyl-CoA carboxylase complex	2	1	0.02	CC	0.0239079	0.5	Unigene7247	1	1
GO:0005777	peroxisome	99	4	1.19	CC	0.0311814	0.040404	Unigene3456;Unigene5506;Unigene5630;Unigene8395	1	1
GO:0042579	microbody	99	4	1.19	CC	0.0311814	0.040404	Unigene3456;Unigene5506;Unigene5630;Unigene8395	1	1
GO:0055120	striated muscle dense body	4	1	0.05	CC	0.0472493	0.25	Unigene3340	1	1
GO:0098800	inner mitochondrial membrane protein complex	75	3	0.9	CC	0.0613165	0.04	Unigene13020;Unigene17376;Unigene20625	1	1
GO:0062023	collagen-containing extracellular matrix	38	2	0.46	CC	0.0761512	0.0526316	Unigene2683;Unigene6779	1	1
GO:0005751	mitochondrial respiratory chain complex IV	10	1	0.12	CC	0.114006	0.1	Unigene20625	1	1
GO:1990234	transferase complex	679	12	8.17	CC	0.114377	0.017673	Unigene1087;Unigene1137;Unigene1168;Unigene12;Unigene2112;Unigene2421;Unigene2517;Unigene397;Unigene528;Unigene5513;Unigene965;Unigene98	1	1
GO:0045277	respiratory chain complex IV	11	1	0.13	CC	0.124673	0.0909091	Unigene20625	1	1
GO:0005891	voltage-gated calcium channel complex	12	1	0.14	CC	0.135212	0.0833333	Unigene3680	1	1
GO:0034045	phagophore assembly site membrane	12	1	0.14	CC	0.135212	0.0833333	Unigene6497	1	1
GO:0005743	mitochondrial inner membrane	165	4	1.98	CC	0.137234	0.0242424	Unigene13020;Unigene17376;Unigene20625;Unigene5644	1	1
GO:0019866	organelle inner membrane	169	4	2.03	CC	0.145974	0.0236686	Unigene13020;Unigene17376;Unigene20625;Unigene5644	1	1
GO:0098839	postsynaptic density membrane	14	1	0.17	CC	0.155914	0.0714286	Unigene4967	1	1
GO:0099634	postsynaptic specialization membrane	14	1	0.17	CC	0.155914	0.0714286	Unigene4967	1	1
GO:0140535	intracellular protein-containing complex	721	12	8.67	CC	0.156143	0.0166436	Unigene1087;Unigene1137;Unigene1168;Unigene12;Unigene2112;Unigene2421;Unigene2517;Unigene397;Unigene528;Unigene5513;Unigene965;Unigene98	1	1
GO:0005776	autophagosome	16	1	0.19	CC	0.176126	0.0625	Unigene6497	1	1
GO:0070069	cytochrome complex	17	1	0.2	CC	0.186051	0.0588235	Unigene20625	1	1
GO:0005811	lipid droplet	18	1	0.22	CC	0.195857	0.0555556	Unigene7280	1	1
GO:0031966	mitochondrial membrane	196	4	2.36	CC	0.210031	0.0204082	Unigene13020;Unigene17376;Unigene20625;Unigene5644	1	1
GO:0000407	phagophore assembly site	20	1	0.24	CC	0.215121	0.05	Unigene6497	1	1
GO:0098798	mitochondrial protein-containing complex	134	3	1.61	CC	0.2182	0.0223881	Unigene13020;Unigene17376;Unigene20625	1	1
GO:0071944	cell periphery	1238	18	14.89	CC	0.227048	0.0145396	Unigene1042;Unigene14375;Unigene15399;Unigene2683;Unigene2806;Unigene3340;Unigene3568;Unigene3680;Unigene4383;Unigene4967;Unigene5375;Unigene573;Unigene6779;Unigene6802;Unigene7280;Unigene8395;Unigene8510;Unigene9048	1	1
GO:0005740	mitochondrial envelope	211	4	2.54	CC	0.248613	0.0189573	Unigene13020;Unigene17376;Unigene20625;Unigene5644	1	1
GO:0005604	basement membrane	24	1	0.29	CC	0.252286	0.0416667	Unigene2683	1	1
GO:0034704	calcium channel complex	26	1	0.31	CC	0.27021	0.0384615	Unigene3680	1	1
GO:0005739	mitochondrion	664	10	7.98	CC	0.275741	0.0150602	Unigene13020;Unigene17376;Unigene20625;Unigene3456;Unigene5506;Unigene5644;Unigene7247;Unigene7280;Unigene7332;Unigene8190	1	1
GO:0005814	centriole	27	1	0.32	CC	0.279011	0.037037	Unigene11463	1	1
GO:0031967	organelle envelope	301	5	3.62	CC	0.295582	0.0166113	Unigene1155;Unigene13020;Unigene17376;Unigene20625;Unigene5644	1	1
GO:0031975	envelope	301	5	3.62	CC	0.295582	0.0166113	Unigene1155;Unigene13020;Unigene17376;Unigene20625;Unigene5644	1	1
GO:0016021	integral component of membrane	168	3	2.02	CC	0.328862	0.0178571	Unigene13020;Unigene17376;Unigene3680	1	1
GO:0014069	postsynaptic density	33	1	0.4	CC	0.329654	0.030303	Unigene4967	1	1
GO:0032279	asymmetric synapse	33	1	0.4	CC	0.329654	0.030303	Unigene4967	1	1
GO:0098984	neuron to neuron synapse	33	1	0.4	CC	0.329654	0.030303	Unigene4967	1	1
GO:0016020	membrane	3441	44	41.38	CC	0.334652	0.012787	Unigene1042;Unigene10824;Unigene11185;Unigene13020;Unigene14476;Unigene15778;Unigene17376;Unigene20625;Unigene2117;Unigene2492;Unigene2683;Unigene2806;Unigene3145;Unigene3340;Unigene3568;Unigene366;Unigene3680;Unigene3722;Unigene3846;Unigene4056;Unigene4371;Unigene4383;Unigene4703;Unigene4967;Unigene504;Unigene5201;Unigene5209;Unigene5325;Unigene5375;Unigene5390;Unigene5479;Unigene5572;Unigene564…	1	1
GO:0043292	contractile fiber	35	1	0.42	CC	0.345738	0.0285714	Unigene3340	1	1
GO:0099572	postsynaptic specialization	36	1	0.43	CC	0.353637	0.0277778	Unigene4967	1	1
GO:0045211	postsynaptic membrane	37	1	0.44	CC	0.361441	0.027027	Unigene4967	1	1
GO:0031224	intrinsic component of membrane	180	3	2.16	CC	0.368455	0.0166667	Unigene13020;Unigene17376;Unigene3680	1	1
GO:1902494	catalytic complex	1120	15	13.47	CC	0.369039	0.0133929	Unigene1087;Unigene1137;Unigene1168;Unigene12;Unigene20625;Unigene2112;Unigene2421;Unigene2517;Unigene397;Unigene4172;Unigene528;Unigene5513;Unigene7247;Unigene965;Unigene98	1	1
GO:0005746	mitochondrial respirasome	43	1	0.52	CC	0.406342	0.0232558	Unigene20625	1	1
GO:0098803	respiratory chain complex	44	1	0.53	CC	0.413515	0.0227273	Unigene20625	1	1
GO:0070469	respirasome	45	1	0.54	CC	0.420602	0.0222222	Unigene20625	1	1
GO:0005643	nuclear pore	50	1	0.6	CC	0.454785	0.02	Unigene1155	1	1
GO:0098794	postsynapse	55	1	0.66	CC	0.486969	0.0181818	Unigene4967	1	1
GO:0097060	synaptic membrane	58	1	0.7	CC	0.505368	0.0172414	Unigene4967	1	1
GO:0005773	vacuole	145	2	1.74	CC	0.52339	0.0137931	Unigene5622;Unigene6497	1	1
GO:0005667	transcription regulator complex	153	2	1.84	CC	0.552492	0.0130719	Unigene4560;Unigene7130	1	1
GO:0034703	cation channel complex	70	1	0.84	CC	0.572651	0.0142857	Unigene3680	1	1
GO:0098552	side of membrane	73	1	0.88	CC	0.588002	0.0136986	Unigene5325	1	1
GO:0034702	ion channel complex	78	1	0.94	CC	0.612383	0.0128205	Unigene3680	1	1
GO:0030286	dynein complex	87	1	1.05	CC	0.65272	0.0114943	Unigene4172	1	1
GO:0005635	nuclear envelope	90	1	1.08	CC	0.665219	0.0111111	Unigene1155	1	1
GO:0099081	supramolecular polymer	198	2	2.38	CC	0.692592	0.010101	Unigene3340;Unigene4172	1	1
GO:0099512	supramolecular fiber	198	2	2.38	CC	0.692592	0.010101	Unigene3340;Unigene4172	1	1
GO:0005764	lysosome	97	1	1.17	CC	0.692675	0.0103093	Unigene5622	1	1
GO:0030424	axon	97	1	1.17	CC	0.692675	0.0103093	Unigene5375	1	1
GO:0000323	lytic vacuole	98	1	1.18	CC	0.696411	0.0102041	Unigene5622	1	1
GO:0005813	centrosome	98	1	1.18	CC	0.696411	0.0102041	Unigene11463	1	1
GO:0043005	neuron projection	202	2	2.43	CC	0.703134	0.00990099	Unigene5375;Unigene9187	1	1
GO:0005875	microtubule associated complex	107	1	1.29	CC	0.728071	0.00934579	Unigene4172	1	1
GO:0098796	membrane protein complex	418	4	5.03	CC	0.74702	0.00956938	Unigene13020;Unigene17376;Unigene20625;Unigene3680	1	1
GO:1902495	transmembrane transporter complex	115	1	1.38	CC	0.753453	0.00869565	Unigene3680	1	1
GO:1990351	transporter complex	119	1	1.43	CC	0.76525	0.00840336	Unigene3680	1	1
GO:0098797	plasma membrane protein complex	123	1	1.48	CC	0.776486	0.00813008	Unigene3680	1	1
GO:0005874	microtubule	125	1	1.5	CC	0.781903	0.008	Unigene4172	1	1
GO:0098590	plasma membrane region	129	1	1.55	CC	0.792349	0.00775194	Unigene4967	1	1
GO:0005815	microtubule organizing center	137	1	1.65	CC	0.811778	0.00729927	Unigene11463	1	1
GO:0005886	plasma membrane	1037	10	12.47	CC	0.814051	0.0096432	Unigene1042;Unigene3340;Unigene3568;Unigene3680;Unigene4383;Unigene4967;Unigene5375;Unigene6802;Unigene7280;Unigene8395	1	1
GO:0045202	synapse	149	1	1.79	CC	0.837592	0.00671141	Unigene4967	1	1
GO:0099080	supramolecular complex	276	2	3.32	CC	0.849642	0.00724638	Unigene3340;Unigene4172	1	1
GO:0099513	polymeric cytoskeletal fiber	165	1	1.98	CC	0.866632	0.00606061	Unigene4172	1	1
GO:0015630	microtubule cytoskeleton	319	2	3.84	CC	0.901193	0.00626959	Unigene11463;Unigene4172	1	1
GO:0005829	cytosol	663	5	7.97	CC	0.908696	0.00754148	Unigene1419;Unigene3448;Unigene4736;Unigene7332;Unigene9720	1	1
GO:0005789	endoplasmic reticulum membrane	217	1	2.61	CC	0.929867	0.00460829	Unigene5390	1	1
GO:0098827	endoplasmic reticulum subcompartment	219	1	2.63	CC	0.931584	0.00456621	Unigene5390	1	1
GO:0042175	nuclear outer membrane-endoplasmic reticulum membrane network	228	1	2.74	CC	0.938812	0.00438596	Unigene5390	1	1
GO:0031090	organelle membrane	737	5	8.86	CC	0.948425	0.00678426	Unigene13020;Unigene17376;Unigene20625;Unigene5390;Unigene5644	1	1
GO:0005783	endoplasmic reticulum	409	2	4.92	CC	0.960707	0.00488998	Unigene366;Unigene5390	1	1
GO:0120025	plasma membrane bounded cell projection	435	2	5.23	CC	0.970168	0.0045977	Unigene5375;Unigene9187	1	1
GO:0031984	organelle subcompartment	290	1	3.49	CC	0.971733	0.00344828	Unigene5390	1	1
GO:0030054	cell junction	301	1	3.62	CC	0.975367	0.00332226	Unigene4967	1	1
GO:0005654	nucleoplasm	320	1	3.85	CC	0.980585	0.003125	Unigene1419	1	1
GO:0042995	cell projection	480	2	5.77	CC	0.981631	0.00416667	Unigene5375;Unigene9187	1	1
GO:0032991	protein-containing complex	2508	21	30.16	CC	0.984035	0.00837321	Unigene1087;Unigene1137;Unigene1155;Unigene1168;Unigene12;Unigene13020;Unigene17376;Unigene20625;Unigene2112;Unigene2421;Unigene2517;Unigene3680;Unigene397;Unigene4172;Unigene4560;Unigene528;Unigene5513;Unigene7130;Unigene7247;Unigene965;Unigene98	1	1
GO:0005856	cytoskeleton	588	2	7.07	CC	0.99447	0.00340136	Unigene11463;Unigene4172	1	1
GO:0110165	cellular anatomical entity	8680	98	104.38	CC	0.997847	0.0112903	Unigene10032;Unigene1042;Unigene10651;Unigene10824;Unigene11185;Unigene11463;Unigene1155;Unigene11991;Unigene12336;Unigene12584;Unigene13020;Unigene14165;Unigene1419;Unigene14375;Unigene14476;Unigene14914;Unigene15399;Unigene15778;Unigene15890;Unigene17376;Unigene1771;Unigene20625;Unigene2117;Unigene2491;Unigene2492;Unigene2683;Unigene2806;Unigene3145;Unigene3340;Unigene3448;Unigene3456;Unigene35…	1	1
GO:0031981	nuclear lumen	509	1	6.12	CC	0.998233	0.00196464	Unigene1419	1	1
GO:0005737	cytoplasm	3948	32	47.48	CC	0.999222	0.00810537	Unigene1155;Unigene13020;Unigene14165;Unigene1419;Unigene17376;Unigene1771;Unigene20625;Unigene2491;Unigene3340;Unigene3448;Unigene3456;Unigene366;Unigene4172;Unigene4736;Unigene5390;Unigene5506;Unigene5622;Unigene5630;Unigene5644;Unigene6497;Unigene7130;Unigene7247;Unigene7280;Unigene7332;Unigene7347;Unigene7439;Unigene7631;Unigene8169;Unigene8190;Unigene8395;Unigene9473;Unigene9720	1	1
GO:0012505	endomembrane system	955	3	11.48	CC	0.999514	0.00314136	Unigene1155;Unigene366;Unigene5390	1	1
GO:0031974	membrane-enclosed lumen	646	1	7.77	CC	0.999699	0.00154799	Unigene1419	1	1
GO:0043233	organelle lumen	646	1	7.77	CC	0.999699	0.00154799	Unigene1419	1	1
GO:0070013	intracellular organelle lumen	646	1	7.77	CC	0.999699	0.00154799	Unigene1419	1	1
GO:0140513	nuclear protein-containing complex	690	1	8.3	CC	0.999831	0.00144928	Unigene1155	1	1
GO:0043228	non-membrane-bounded organelle	1266	4	15.22	CC	0.999924	0.00315956	Unigene11463;Unigene3340;Unigene4172;Unigene7280	1	1
GO:0043232	intracellular non-membrane-bounded organelle	1266	4	15.22	CC	0.999924	0.00315956	Unigene11463;Unigene3340;Unigene4172;Unigene7280	1	1
GO:0005634	nucleus	2825	16	33.97	CC	0.99998	0.00566372	Unigene10032;Unigene1155;Unigene11991;Unigene12336;Unigene12584;Unigene1419;Unigene15890;Unigene4473;Unigene4560;Unigene5062;Unigene5281;Unigene5636;Unigene7130;Unigene7347;Unigene8103;Unigene8680	1	1
GO:0043231	intracellular membrane-bounded organelle	4530	33	54.48	CC	0.999991	0.00728477	Unigene10032;Unigene1155;Unigene11991;Unigene12336;Unigene12584;Unigene13020;Unigene1419;Unigene15890;Unigene17376;Unigene20625;Unigene3456;Unigene366;Unigene4473;Unigene4560;Unigene5062;Unigene5281;Unigene5390;Unigene5506;Unigene5622;Unigene5630;Unigene5636;Unigene5644;Unigene6497;Unigene7130;Unigene7247;Unigene7280;Unigene7332;Unigene7347;Unigene8103;Unigene8190;Unigene8395;Unigene8403;Unigene8…	1	1
GO:0043227	membrane-bounded organelle	4733	34	56.92	CC	0.999997	0.0071836	Unigene10032;Unigene1155;Unigene11991;Unigene12336;Unigene12584;Unigene13020;Unigene1419;Unigene15890;Unigene17376;Unigene20625;Unigene3456;Unigene366;Unigene4473;Unigene4560;Unigene5062;Unigene5281;Unigene5390;Unigene5506;Unigene5622;Unigene5630;Unigene5636;Unigene5644;Unigene6497;Unigene6555;Unigene7130;Unigene7247;Unigene7280;Unigene7332;Unigene7347;Unigene8103;Unigene8190;Unigene8395;Unigene8…	1	1
GO:0043226	organelle	5327	38	64.06	CC	1	0.00713347	Unigene10032;Unigene11463;Unigene1155;Unigene11991;Unigene12336;Unigene12584;Unigene13020;Unigene1419;Unigene15890;Unigene17376;Unigene20625;Unigene3340;Unigene3456;Unigene366;Unigene4172;Unigene4473;Unigene4560;Unigene4967;Unigene5062;Unigene5281;Unigene5390;Unigene5506;Unigene5622;Unigene5630;Unigene5636;Unigene5644;Unigene6497;Unigene6555;Unigene7130;Unigene7247;Unigene7280;Unigene7332;Unigene…	1	1
GO:0043229	intracellular organelle	5231	36	62.91	CC	1	0.00688205	Unigene10032;Unigene11463;Unigene1155;Unigene11991;Unigene12336;Unigene12584;Unigene13020;Unigene1419;Unigene15890;Unigene17376;Unigene20625;Unigene3340;Unigene3456;Unigene366;Unigene4172;Unigene4473;Unigene4560;Unigene5062;Unigene5281;Unigene5390;Unigene5506;Unigene5622;Unigene5630;Unigene5636;Unigene5644;Unigene6497;Unigene7130;Unigene7247;Unigene7280;Unigene7332;Unigene7347;Unigene8103;Unigene…	1	1
GO:0005622	intracellular anatomical structure	6371	46	76.62	CC	1	0.00722022	Unigene10032;Unigene11463;Unigene1155;Unigene11991;Unigene12336;Unigene12584;Unigene13020;Unigene14165;Unigene1419;Unigene15890;Unigene17376;Unigene1771;Unigene20625;Unigene2491;Unigene3340;Unigene3448;Unigene3456;Unigene366;Unigene4172;Unigene4473;Unigene4560;Unigene4736;Unigene5062;Unigene5281;Unigene5390;Unigene5506;Unigene5622;Unigene5630;Unigene5636;Unigene5644;Unigene6497;Unigene7130;Unigen…	1	1
GO:0005575	cellular_component	9064	109	109	CC	1	0.0120256	Unigene10032;Unigene1042;Unigene10651;Unigene10824;Unigene1087;Unigene11185;Unigene1137;Unigene11463;Unigene1155;Unigene1168;Unigene11991;Unigene12;Unigene12336;Unigene12584;Unigene13020;Unigene14165;Unigene1419;Unigene14375;Unigene14476;Unigene14914;Unigene15399;Unigene15778;Unigene15890;Unigene17376;Unigene1771;Unigene20625;Unigene2112;Unigene2117;Unigene2421;Unigene2491;Unigene2492;Unigene2517…	1	1
GO:0005213	structural constituent of egg chorion	3	3	0.04	MF	2.03497e-06	1	Unigene14375;Unigene15399;Unigene9048	0.00495718	0.00495718
GO:0042834	peptidoglycan binding	3	2	0.04	MF	0.000481957	0.666667	Unigene12601;Unigene9334	0.587024	0.587024
GO:0004315	3-oxoacyl-[acyl-carrier-protein] synthase activity	4	2	0.05	MF	0.000955851	0.5	Unigene1771;Unigene8169	0.776151	0.776151
GO:0016811	hydrolase activity, acting on carbon-nitrogen (but not peptide) bonds, in linear amides	44	4	0.56	MF	0.00231878	0.0909091	Unigene12601;Unigene7216;Unigene7439;Unigene9334	1	1
GO:0008745	N-acetylmuramoyl-L-alanine amidase activity	8	2	0.1	MF	0.00431359	0.25	Unigene12601;Unigene9334	1	1
GO:0061783	peptidoglycan muralytic activity	13	2	0.17	MF	0.0115255	0.153846	Unigene12601;Unigene9334	1	1
GO:0004175	endopeptidase activity	240	8	3.07	MF	0.0116455	0.0333333	Unigene1042;Unigene2806;Unigene2861;Unigene528;Unigene5622;Unigene573;Unigene6781;Unigene8150	1	1
GO:0003860	3-hydroxyisobutyryl-CoA hydrolase activity	1	1	0.01	MF	0.0127843	1	Unigene7332	1	1
GO:0004361	glutaryl-CoA dehydrogenase activity	1	1	0.01	MF	0.0127843	1	Unigene5644	1	1
GO:0016155	formyltetrahydrofolate dehydrogenase activity	1	1	0.01	MF	0.0127843	1	Unigene2491	1	1
GO:0016810	hydrolase activity, acting on carbon-nitrogen (but not peptide) bonds	73	4	0.93	MF	0.0140209	0.0547945	Unigene12601;Unigene7216;Unigene7439;Unigene9334	1	1
GO:0016491	oxidoreductase activity	536	13	6.85	MF	0.0189526	0.0242537	Unigene1771;Unigene2491;Unigene3456;Unigene5390;Unigene5630;Unigene5644;Unigene6678;Unigene7059;Unigene8190;Unigene8395;Unigene8404;Unigene9275;Unigene9473	1	1
GO:0004312	fatty acid synthase activity	17	2	0.22	MF	0.0194391	0.117647	Unigene1771;Unigene8169	1	1
GO:0004197	cysteine-type endopeptidase activity	18	2	0.23	MF	0.0216885	0.111111	Unigene2861;Unigene5622	1	1
GO:0004046	aminoacylase activity	2	1	0.03	MF	0.0254065	0.5	Unigene7439	1	1
GO:0004332	fructose-bisphosphate aldolase activity	2	1	0.03	MF	0.0254065	0.5	Unigene9720	1	1
GO:0004457	lactate dehydrogenase activity	2	1	0.03	MF	0.0254065	0.5	Unigene8395	1	1
GO:0004459	L-lactate dehydrogenase activity	2	1	0.03	MF	0.0254065	0.5	Unigene8395	1	1
GO:0031177	phosphopantetheine binding	2	1	0.03	MF	0.0254065	0.5	Unigene1771	1	1
GO:0047453	ATP-dependent NAD(P)H-hydrate dehydratase activity	2	1	0.03	MF	0.0254065	0.5	Unigene7591	1	1
GO:0052855	ADP-dependent NAD(P)H-hydrate dehydratase activity	2	1	0.03	MF	0.0254065	0.5	Unigene7591	1	1
GO:0005539	glycosaminoglycan binding	22	2	0.28	MF	0.0316808	0.0909091	Unigene12601;Unigene9334	1	1
GO:0004222	metalloendopeptidase activity	56	3	0.72	MF	0.0345635	0.0535714	Unigene1042;Unigene2806;Unigene573	1	1
GO:0004035	alkaline phosphatase activity	3	1	0.04	MF	0.0378688	0.333333	Unigene5325	1	1
GO:0004359	glutaminase activity	3	1	0.04	MF	0.0378688	0.333333	Unigene7216	1	1
GO:0004767	sphingomyelin phosphodiesterase activity	3	1	0.04	MF	0.0378688	0.333333	Unigene2117	1	1
GO:0004784	superoxide dismutase activity	3	1	0.04	MF	0.0378688	0.333333	Unigene6678	1	1
GO:0005109	frizzled binding	3	1	0.04	MF	0.0378688	0.333333	Unigene8409	1	1
GO:0005337	nucleoside transmembrane transporter activity	3	1	0.04	MF	0.0378688	0.333333	Unigene6802	1	1
GO:0008656	cysteine-type endopeptidase activator activity involved in apoptotic process	3	1	0.04	MF	0.0378688	0.333333	Unigene5622	1	1
GO:0016289	CoA hydrolase activity	3	1	0.04	MF	0.0378688	0.333333	Unigene7332	1	1
GO:0016505	peptidase activator activity involved in apoptotic process	3	1	0.04	MF	0.0378688	0.333333	Unigene5622	1	1
GO:0016721	oxidoreductase activity, acting on superoxide radicals as acceptor	3	1	0.04	MF	0.0378688	0.333333	Unigene6678	1	1
GO:0047498	calcium-dependent phospholipase A2 activity	3	1	0.04	MF	0.0378688	0.333333	Unigene5559	1	1
GO:0052856	NADHX epimerase activity	3	1	0.04	MF	0.0378688	0.333333	Unigene7591	1	1
GO:0052857	NADPHX epimerase activity	3	1	0.04	MF	0.0378688	0.333333	Unigene7591	1	1
GO:0070888	E-box binding	3	1	0.04	MF	0.0378688	0.333333	Unigene4473	1	1
GO:0022857	transmembrane transporter activity	676	14	8.64	MF	0.0488742	0.0207101	Unigene3145;Unigene3568;Unigene3680;Unigene3722;Unigene3846;Unigene4383;Unigene4703;Unigene4967;Unigene504;Unigene5201;Unigene5572;Unigene6058;Unigene6802;Unigene9100	1	1
GO:0003810	protein-glutamine gamma-glutamyltransferase activity	4	1	0.05	MF	0.0501731	0.25	Unigene3668	1	1
GO:0003857	3-hydroxyacyl-CoA dehydrogenase activity	4	1	0.05	MF	0.0501731	0.25	Unigene8190	1	1
GO:0004485	methylcrotonoyl-CoA carboxylase activity	4	1	0.05	MF	0.0501731	0.25	Unigene7247	1	1
GO:0015459	potassium channel regulator activity	4	1	0.05	MF	0.0501731	0.25	Unigene3340	1	1
GO:0071618	lysophosphatidylethanolamine acyltransferase activity	4	1	0.05	MF	0.0501731	0.25	Unigene366	1	1
GO:0004467	long-chain fatty acid-CoA ligase activity	29	2	0.37	MF	0.0525694	0.0689655	Unigene5506;Unigene5630	1	1
GO:0016787	hydrolase activity	1568	27	20.05	MF	0.0586991	0.0172194	Unigene1042;Unigene12601;Unigene15890;Unigene1771;Unigene2117;Unigene2806;Unigene2861;Unigene3448;Unigene4383;Unigene4945;Unigene504;Unigene528;Unigene5325;Unigene5559;Unigene5593;Unigene5622;Unigene573;Unigene6083;Unigene6781;Unigene7131;Unigene7216;Unigene7332;Unigene7439;Unigene8150;Unigene8169;Unigene9334;Unigene9711	1	1
GO:0004096	catalase activity	5	1	0.06	MF	0.0623214	0.2	Unigene3456	1	1
GO:0016504	peptidase activator activity	5	1	0.06	MF	0.0623214	0.2	Unigene5622	1	1
GO:0043028	cysteine-type endopeptidase regulator activity involved in apoptotic process	5	1	0.06	MF	0.0623214	0.2	Unigene5622	1	1
GO:0015645	fatty acid ligase activity	32	2	0.41	MF	0.0626673	0.0625	Unigene5506;Unigene5630	1	1
GO:0016614	oxidoreductase activity, acting on CH-OH group of donors	118	4	1.51	MF	0.0642316	0.0338983	Unigene8190;Unigene8395;Unigene8404;Unigene9473	1	1
GO:0005215	transporter activity	717	14	9.17	MF	0.0725177	0.0195258	Unigene3145;Unigene3568;Unigene3680;Unigene3722;Unigene3846;Unigene4383;Unigene4703;Unigene4967;Unigene504;Unigene5201;Unigene5572;Unigene6058;Unigene6802;Unigene9100	1	1
GO:0030546	signaling receptor activator activity	35	2	0.45	MF	0.0733604	0.0571429	Unigene7654;Unigene8409	1	1
GO:0048018	receptor ligand activity	35	2	0.45	MF	0.0733604	0.0571429	Unigene7654;Unigene8409	1	1
GO:0004029	aldehyde dehydrogenase (NAD+) activity	6	1	0.08	MF	0.0743157	0.166667	Unigene2491	1	1
GO:0004030	aldehyde dehydrogenase [NAD(P)+] activity	6	1	0.08	MF	0.0743157	0.166667	Unigene2491	1	1
GO:0004768	stearoyl-CoA 9-desaturase activity	6	1	0.08	MF	0.0743157	0.166667	Unigene5390	1	1
GO:0016215	acyl-CoA desaturase activity	6	1	0.08	MF	0.0743157	0.166667	Unigene5390	1	1
GO:0016421	CoA carboxylase activity	6	1	0.08	MF	0.0743157	0.166667	Unigene7247	1	1
GO:0016755	aminoacyltransferase activity	6	1	0.08	MF	0.0743157	0.166667	Unigene3668	1	1
GO:0016832	aldehyde-lyase activity	6	1	0.08	MF	0.0743157	0.166667	Unigene9720	1	1
GO:0016885	ligase activity, forming carbon-carbon bonds	6	1	0.08	MF	0.0743157	0.166667	Unigene7247	1	1
GO:0030545	signaling receptor regulator activity	36	2	0.46	MF	0.0770469	0.0555556	Unigene7654;Unigene8409	1	1
GO:0016405	CoA-ligase activity	37	2	0.47	MF	0.0807908	0.0540541	Unigene5506;Unigene5630	1	1
GO:0016209	antioxidant activity	38	2	0.49	MF	0.0845903	0.0526316	Unigene3456;Unigene6678	1	1
GO:0016878	acid-thiol ligase activity	38	2	0.49	MF	0.0845903	0.0526316	Unigene5506;Unigene5630	1	1
GO:0001784	phosphotyrosine residue binding	7	1	0.09	MF	0.0861579	0.142857	Unigene1105	1	1
GO:0016717	oxidoreductase activity, acting on paired donors, with oxidation of a pair of donors resulting in the reduction of molecular oxygen to two molecules of water	7	1	0.09	MF	0.0861579	0.142857	Unigene5390	1	1
GO:0072341	modified amino acid binding	7	1	0.09	MF	0.0861579	0.142857	Unigene1771	1	1
GO:0016616	oxidoreductase activity, acting on the CH-OH group of donors, NAD or NADP as acceptor	85	3	1.09	MF	0.0948436	0.0352941	Unigene8190;Unigene8395;Unigene9473	1	1
GO:0004620	phospholipase activity	41	2	0.52	MF	0.0963016	0.0487805	Unigene2117;Unigene5559	1	1
GO:0000062	fatty-acyl-CoA binding	8	1	0.1	MF	0.09785	0.125	Unigene5644	1	1
GO:0003995	acyl-CoA dehydrogenase activity	8	1	0.1	MF	0.09785	0.125	Unigene5644	1	1
GO:0004568	chitinase activity	8	1	0.1	MF	0.09785	0.125	Unigene6083	1	1
GO:0004623	phospholipase A2 activity	8	1	0.1	MF	0.09785	0.125	Unigene5559	1	1
GO:0005125	cytokine activity	8	1	0.1	MF	0.09785	0.125	Unigene8409	1	1
GO:0031409	pigment binding	8	1	0.1	MF	0.09785	0.125	Unigene14165	1	1
GO:0052890	oxidoreductase activity, acting on the CH-CH group of donors, with a flavin as acceptor	8	1	0.1	MF	0.09785	0.125	Unigene5644	1	1
GO:0120227	acyl-CoA binding	8	1	0.1	MF	0.09785	0.125	Unigene5644	1	1
GO:1901567	fatty acid derivative binding	8	1	0.1	MF	0.09785	0.125	Unigene5644	1	1
GO:0016746	acyltransferase activity	139	4	1.78	MF	0.102242	0.028777	Unigene1771;Unigene366;Unigene3668;Unigene8169	1	1
GO:0042171	lysophosphatidic acid acyltransferase activity	9	1	0.12	MF	0.109394	0.111111	Unigene366	1	1
GO:0005549	odorant binding	10	1	0.13	MF	0.120791	0.1	Unigene4641	1	1
GO:0016790	thiolester hydrolase activity	10	1	0.13	MF	0.120791	0.1	Unigene7332	1	1
GO:0016799	hydrolase activity, hydrolyzing N-glycosyl compounds	10	1	0.13	MF	0.120791	0.1	Unigene9711	1	1
GO:0045309	protein phosphorylated amino acid binding	10	1	0.13	MF	0.120791	0.1	Unigene1105	1	1
GO:0051219	phosphoprotein binding	10	1	0.13	MF	0.120791	0.1	Unigene1105	1	1
GO:0016877	ligase activity, forming carbon-sulfur bonds	47	2	0.6	MF	0.120965	0.0425532	Unigene5506;Unigene5630	1	1
GO:0008233	peptidase activity	391	8	5	MF	0.127093	0.0204604	Unigene1042;Unigene2806;Unigene2861;Unigene528;Unigene5622;Unigene573;Unigene6781;Unigene8150	1	1
GO:1902936	phosphatidylinositol bisphosphate binding	49	2	0.63	MF	0.129502	0.0408163	Unigene4371;Unigene5209	1	1
GO:0008289	lipid binding	210	5	2.68	MF	0.131194	0.0238095	Unigene14165;Unigene14914;Unigene4371;Unigene5209;Unigene5644	1	1
GO:0010181	FMN binding	11	1	0.14	MF	0.132044	0.0909091	Unigene8395	1	1
GO:0016247	channel regulator activity	11	1	0.14	MF	0.132044	0.0909091	Unigene3340	1	1
GO:0071617	lysophospholipid acyltransferase activity	11	1	0.14	MF	0.132044	0.0909091	Unigene366	1	1
GO:0099106	ion channel regulator activity	11	1	0.14	MF	0.132044	0.0909091	Unigene3340	1	1
GO:0016798	hydrolase activity, acting on glycosyl bonds	100	3	1.28	MF	0.135928	0.03	Unigene3448;Unigene6083;Unigene9711	1	1
GO:0016854	racemase and epimerase activity	12	1	0.15	MF	0.143154	0.0833333	Unigene7591	1	1
GO:0003964	RNA-directed DNA polymerase activity	53	2	0.68	MF	0.146972	0.0377358	Unigene12326;Unigene528	1	1
GO:0005049	nuclear export signal receptor activity	13	1	0.17	MF	0.154123	0.0769231	Unigene1155	1	1
GO:0008422	beta-glucosidase activity	13	1	0.17	MF	0.154123	0.0769231	Unigene3448	1	1
GO:0016646	oxidoreductase activity, acting on the CH-NH group of donors, NAD or NADP as acceptor	13	1	0.17	MF	0.154123	0.0769231	Unigene2491	1	1
GO:0051119	sugar transmembrane transporter activity	13	1	0.17	MF	0.154123	0.0769231	Unigene3568	1	1
GO:0005245	voltage-gated calcium channel activity	14	1	0.18	MF	0.164953	0.0714286	Unigene3680	1	1
GO:0015144	carbohydrate transmembrane transporter activity	14	1	0.18	MF	0.164953	0.0714286	Unigene3568	1	1
GO:0008066	glutamate receptor activity	15	1	0.19	MF	0.175645	0.0666667	Unigene4967	1	1
GO:0008083	growth factor activity	15	1	0.19	MF	0.175645	0.0666667	Unigene7654	1	1
GO:0098631	cell adhesion mediator activity	16	1	0.2	MF	0.186202	0.0625	Unigene5375	1	1
GO:0098632	cell-cell adhesion mediator activity	16	1	0.2	MF	0.186202	0.0625	Unigene5375	1	1
GO:0020037	heme binding	62	2	0.79	MF	0.187791	0.0322581	Unigene3456;Unigene8403	1	1
GO:0046906	tetrapyrrole binding	63	2	0.81	MF	0.192424	0.031746	Unigene3456;Unigene8403	1	1
GO:0005198	structural molecule activity	240	5	3.07	MF	0.193028	0.0208333	Unigene14375;Unigene15399;Unigene5735;Unigene8510;Unigene9048	1	1
GO:0015485	cholesterol binding	17	1	0.22	MF	0.196624	0.0588235	Unigene14165	1	1
GO:0016620	oxidoreductase activity, acting on the aldehyde or oxo group of donors, NAD or NADP as acceptor	17	1	0.22	MF	0.196624	0.0588235	Unigene2491	1	1
GO:0034061	DNA polymerase activity	65	2	0.83	MF	0.201736	0.0307692	Unigene12326;Unigene528	1	1
GO:0016298	lipase activity	66	2	0.84	MF	0.206412	0.030303	Unigene2117;Unigene5559	1	1
GO:0008237	metallopeptidase activity	124	3	1.59	MF	0.211354	0.0241935	Unigene1042;Unigene2806;Unigene573	1	1
GO:0099529	neurotransmitter receptor activity involved in regulation of postsynaptic membrane potential	19	1	0.24	MF	0.217074	0.0526316	Unigene4967	1	1
GO:1901505	carbohydrate derivative transmembrane transporter activity	19	1	0.24	MF	0.217074	0.0526316	Unigene6802	1	1
GO:1904315	transmitter-gated ion channel activity involved in regulation of postsynaptic membrane potential	19	1	0.24	MF	0.217074	0.0526316	Unigene4967	1	1
GO:0016747	acyltransferase activity, transferring groups other than amino-acyl groups	127	3	1.62	MF	0.221379	0.023622	Unigene1771;Unigene366;Unigene8169	1	1
GO:0033218	amide binding	70	2	0.89	MF	0.225223	0.0285714	Unigene1771;Unigene5644	1	1
GO:0016645	oxidoreductase activity, acting on the CH-NH group of donors	20	1	0.26	MF	0.227105	0.05	Unigene2491	1	1
GO:0098960	postsynaptic neurotransmitter receptor activity	20	1	0.26	MF	0.227105	0.05	Unigene4967	1	1
GO:1901981	phosphatidylinositol phosphate binding	71	2	0.91	MF	0.229947	0.028169	Unigene4371;Unigene5209	1	1
GO:0022824	transmitter-gated ion channel activity	21	1	0.27	MF	0.237008	0.047619	Unigene4967	1	1
GO:0022835	transmitter-gated channel activity	21	1	0.27	MF	0.237008	0.047619	Unigene4967	1	1
GO:0140142	nucleocytoplasmic carrier activity	21	1	0.27	MF	0.237008	0.047619	Unigene1155	1	1
GO:0001664	G protein-coupled receptor binding	22	1	0.28	MF	0.246786	0.0454545	Unigene8409	1	1
GO:0005230	extracellular ligand-gated ion channel activity	22	1	0.28	MF	0.246786	0.0454545	Unigene4967	1	1
GO:0015926	glucosidase activity	22	1	0.28	MF	0.246786	0.0454545	Unigene3448	1	1
GO:0015932	nucleobase-containing compound transmembrane transporter activity	22	1	0.28	MF	0.246786	0.0454545	Unigene6802	1	1
GO:0030594	neurotransmitter receptor activity	22	1	0.28	MF	0.246786	0.0454545	Unigene4967	1	1
GO:0008234	cysteine-type peptidase activity	76	2	0.97	MF	0.253655	0.0263158	Unigene2861;Unigene5622	1	1
GO:0042302	structural constituent of cuticle	23	1	0.29	MF	0.256439	0.0434783	Unigene8510	1	1
GO:0061134	peptidase regulator activity	77	2	0.98	MF	0.258407	0.025974	Unigene5622;Unigene573	1	1
GO:0140359	ABC-type transporter activity	78	2	1	MF	0.263161	0.025641	Unigene4383;Unigene504	1	1
GO:0046983	protein dimerization activity	142	3	1.82	MF	0.272733	0.0211268	Unigene4473;Unigene5281;Unigene7130	1	1
GO:0005496	steroid binding	25	1	0.32	MF	0.275379	0.04	Unigene14165	1	1
GO:0032934	sterol binding	25	1	0.32	MF	0.275379	0.04	Unigene14165	1	1
GO:0016874	ligase activity	145	3	1.85	MF	0.28318	0.0206897	Unigene5506;Unigene5630;Unigene7247	1	1
GO:0016903	oxidoreductase activity, acting on the aldehyde or oxo group of donors	26	1	0.33	MF	0.284669	0.0384615	Unigene2491	1	1
GO:0016836	hydro-lyase activity	27	1	0.35	MF	0.293841	0.037037	Unigene7591	1	1
GO:0043178	alcohol binding	27	1	0.35	MF	0.293841	0.037037	Unigene14165	1	1
GO:0004553	hydrolase activity, hydrolyzing O-glycosyl compounds	86	2	1.1	MF	0.301152	0.0232558	Unigene3448;Unigene6083	1	1
GO:0008374	O-acyltransferase activity	28	1	0.36	MF	0.302897	0.0357143	Unigene366	1	1
GO:0016835	carbon-oxygen lyase activity	28	1	0.36	MF	0.302897	0.0357143	Unigene7591	1	1
GO:0038023	signaling receptor activity	222	4	2.84	MF	0.3158	0.018018	Unigene12035;Unigene4967;Unigene8392;Unigene9701	1	1
GO:0060089	molecular transducer activity	222	4	2.84	MF	0.3158	0.018018	Unigene12035;Unigene4967;Unigene8392;Unigene9701	1	1
GO:0000977	RNA polymerase II transcription regulatory region sequence-specific DNA binding	365	6	4.67	MF	0.32401	0.0164384	Unigene4473;Unigene4560;Unigene5062;Unigene5281;Unigene7130;Unigene8103	1	1
GO:0004601	peroxidase activity	31	1	0.4	MF	0.329378	0.0322581	Unigene3456	1	1
GO:0052689	carboxylic ester hydrolase activity	92	2	1.18	MF	0.329455	0.0217391	Unigene5559;Unigene5593	1	1
GO:0016684	oxidoreductase activity, acting on peroxide as acceptor	32	1	0.41	MF	0.337982	0.03125	Unigene3456	1	1
GO:0004252	serine-type endopeptidase activity	94	2	1.2	MF	0.338826	0.0212766	Unigene6781;Unigene8150	1	1
GO:0050660	flavin adenine dinucleotide binding	94	2	1.2	MF	0.338826	0.0212766	Unigene5644;Unigene8404	1	1
GO:0008408	3'-5' exonuclease activity	33	1	0.42	MF	0.346476	0.030303	Unigene15890	1	1
GO:0016830	carbon-carbon lyase activity	33	1	0.42	MF	0.346476	0.030303	Unigene9720	1	1
GO:0015179	L-amino acid transmembrane transporter activity	34	1	0.43	MF	0.354862	0.0294118	Unigene3846	1	1
GO:0140104	molecular carrier activity	34	1	0.43	MF	0.354862	0.0294118	Unigene1155	1	1
GO:0003824	catalytic activity	3728	50	47.66	MF	0.360591	0.013412	Unigene1042;Unigene12326;Unigene12601;Unigene15890;Unigene1771;Unigene2117;Unigene2484;Unigene2491;Unigene2806;Unigene2861;Unigene3173;Unigene3448;Unigene3456;Unigene366;Unigene3668;Unigene4383;Unigene4945;Unigene4956;Unigene504;Unigene528;Unigene5325;Unigene5390;Unigene5506;Unigene5559;Unigene5593;Unigene5622;Unigene5630;Unigene5644;Unigene573;Unigene6083;Unigene6678;Unigene6781;Unigene7059;Unig…	1	1
GO:0016829	lyase activity	99	2	1.27	MF	0.362075	0.020202	Unigene7591;Unigene9720	1	1
GO:0005262	calcium channel activity	35	1	0.45	MF	0.363141	0.0285714	Unigene3680	1	1
GO:0035091	phosphatidylinositol binding	100	2	1.28	MF	0.36669	0.02	Unigene4371;Unigene5209	1	1
GO:0008061	chitin binding	36	1	0.46	MF	0.371315	0.0277778	Unigene6083	1	1
GO:0004867	serine-type endopeptidase inhibitor activity	37	1	0.47	MF	0.379386	0.027027	Unigene573	1	1
GO:0046982	protein heterodimerization activity	37	1	0.47	MF	0.379386	0.027027	Unigene5281	1	1
GO:0000981	DNA-binding transcription factor activity, RNA polymerase II-specific	393	6	5.02	MF	0.388329	0.0152672	Unigene4473;Unigene4560;Unigene5062;Unigene5281;Unigene7130;Unigene8103	1	1
GO:0000976	transcription cis-regulatory region binding	395	6	5.05	MF	0.392949	0.0151899	Unigene4473;Unigene4560;Unigene5062;Unigene5281;Unigene7130;Unigene8103	1	1
GO:0001067	transcription regulatory region nucleic acid binding	395	6	5.05	MF	0.392949	0.0151899	Unigene4473;Unigene4560;Unigene5062;Unigene5281;Unigene7130;Unigene8103	1	1
GO:0015085	calcium ion transmembrane transporter activity	39	1	0.5	MF	0.395219	0.025641	Unigene3680	1	1
GO:0015171	amino acid transmembrane transporter activity	39	1	0.5	MF	0.395219	0.025641	Unigene3846	1	1
GO:0022843	voltage-gated cation channel activity	39	1	0.5	MF	0.395219	0.025641	Unigene3680	1	1
GO:1901681	sulfur compound binding	39	1	0.5	MF	0.395219	0.025641	Unigene5644	1	1
GO:0016705	oxidoreductase activity, acting on paired donors, with incorporation or reduction of molecular oxygen	107	2	1.37	MF	0.398621	0.0186916	Unigene5390;Unigene7059	1	1
GO:0008081	phosphoric diester hydrolase activity	40	1	0.51	MF	0.402985	0.025	Unigene2117	1	1
GO:0008236	serine-type peptidase activity	108	2	1.38	MF	0.403124	0.0185185	Unigene6781;Unigene8150	1	1
GO:0042626	ATPase-coupled transmembrane transporter activity	108	2	1.38	MF	0.403124	0.0185185	Unigene4383;Unigene504	1	1
GO:0016627	oxidoreductase activity, acting on the CH-CH group of donors	41	1	0.52	MF	0.410652	0.0243902	Unigene5644	1	1
GO:0016788	hydrolase activity, acting on ester bonds	482	7	6.16	MF	0.420511	0.0145228	Unigene15890;Unigene2117;Unigene4945;Unigene5325;Unigene5559;Unigene5593;Unigene7332	1	1
GO:1990837	sequence-specific double-stranded DNA binding	409	6	5.23	MF	0.425245	0.0146699	Unigene4473;Unigene4560;Unigene5062;Unigene5281;Unigene7130;Unigene8103	1	1
GO:0015399	primary active transmembrane transporter activity	113	2	1.44	MF	0.425398	0.0176991	Unigene4383;Unigene504	1	1
GO:0004497	monooxygenase activity	43	1	0.55	MF	0.425695	0.0232558	Unigene5630	1	1
GO:0022836	gated channel activity	117	2	1.5	MF	0.442908	0.017094	Unigene3680;Unigene4967	1	1
GO:0004527	exonuclease activity	49	1	0.63	MF	0.468577	0.0204082	Unigene15890	1	1
GO:0005244	voltage-gated ion channel activity	49	1	0.63	MF	0.468577	0.0204082	Unigene3680	1	1
GO:0003690	double-stranded DNA binding	429	6	5.48	MF	0.470967	0.013986	Unigene4473;Unigene4560;Unigene5062;Unigene5281;Unigene7130;Unigene8103	1	1
GO:0022832	voltage-gated channel activity	50	1	0.64	MF	0.475408	0.02	Unigene3680	1	1
GO:0030246	carbohydrate binding	50	1	0.64	MF	0.475408	0.02	Unigene8716	1	1
GO:0017171	serine hydrolase activity	126	2	1.61	MF	0.481211	0.015873	Unigene6781;Unigene8150	1	1
GO:0016779	nucleotidyltransferase activity	131	2	1.67	MF	0.501792	0.0152672	Unigene12326;Unigene528	1	1
GO:0003700	DNA-binding transcription factor activity	445	6	5.69	MF	0.506867	0.0134831	Unigene4473;Unigene4560;Unigene5062;Unigene5281;Unigene7130;Unigene8103	1	1
GO:0005543	phospholipid binding	135	2	1.73	MF	0.51788	0.0148148	Unigene4371;Unigene5209	1	1
GO:0005506	iron ion binding	58	1	0.74	MF	0.527019	0.0172414	Unigene5390	1	1
GO:0004866	endopeptidase inhibitor activity	59	1	0.75	MF	0.533105	0.0169492	Unigene573	1	1
GO:0015276	ligand-gated ion channel activity	59	1	0.75	MF	0.533105	0.0169492	Unigene4967	1	1
GO:0019842	vitamin binding	59	1	0.75	MF	0.533105	0.0169492	Unigene1771	1	1
GO:0022834	ligand-gated channel activity	59	1	0.75	MF	0.533105	0.0169492	Unigene4967	1	1
GO:0061135	endopeptidase regulator activity	60	1	0.77	MF	0.539114	0.0166667	Unigene573	1	1
GO:0004518	nuclease activity	146	2	1.87	MF	0.560332	0.0136986	Unigene15890;Unigene4945	1	1
GO:0043565	sequence-specific DNA binding	474	6	6.06	MF	0.569584	0.0126582	Unigene4473;Unigene4560;Unigene5062;Unigene5281;Unigene7130;Unigene8103	1	1
GO:0008270	zinc ion binding	640	8	8.18	MF	0.579226	0.0125	Unigene12;Unigene12584;Unigene12601;Unigene2806;Unigene3386;Unigene5062;Unigene9334;Unigene9964	1	1
GO:0046914	transition metal ion binding	723	9	9.24	MF	0.583734	0.0124481	Unigene12;Unigene12584;Unigene12601;Unigene2806;Unigene3386;Unigene5062;Unigene5390;Unigene9334;Unigene9964	1	1
GO:0004190	aspartic-type endopeptidase activity	68	1	0.87	MF	0.584507	0.0147059	Unigene528	1	1
GO:0070001	aspartic-type peptidase activity	68	1	0.87	MF	0.584507	0.0147059	Unigene528	1	1
GO:0005102	signaling receptor binding	157	2	2.01	MF	0.600086	0.0127389	Unigene7654;Unigene8409	1	1
GO:0030414	peptidase inhibitor activity	72	1	0.92	MF	0.605512	0.0138889	Unigene573	1	1
GO:0004930	G protein-coupled receptor activity	75	1	0.96	MF	0.620572	0.0133333	Unigene8392	1	1
GO:0005342	organic acid transmembrane transporter activity	76	1	0.97	MF	0.625464	0.0131579	Unigene3846	1	1
GO:0046943	carboxylic acid transmembrane transporter activity	76	1	0.97	MF	0.625464	0.0131579	Unigene3846	1	1
GO:0140110	transcription regulator activity	599	7	7.66	MF	0.652194	0.0116861	Unigene4473;Unigene4560;Unigene5062;Unigene5281;Unigene7130;Unigene8103;Unigene8680	1	1
GO:0005216	ion channel activity	176	2	2.25	MF	0.662331	0.0113636	Unigene3680;Unigene4967	1	1
GO:0022804	active transmembrane transporter activity	182	2	2.33	MF	0.68032	0.010989	Unigene4383;Unigene504	1	1
GO:0016853	isomerase activity	89	1	1.14	MF	0.683651	0.011236	Unigene7591	1	1
GO:0004888	transmembrane signaling receptor activity	186	2	2.38	MF	0.691878	0.0107527	Unigene4967;Unigene8392	1	1
GO:0140097	catalytic activity, acting on DNA	189	2	2.42	MF	0.700321	0.010582	Unigene12326;Unigene528	1	1
GO:0015267	channel activity	190	2	2.43	MF	0.703093	0.0105263	Unigene3680;Unigene4967	1	1
GO:0022803	passive transmembrane transporter activity	190	2	2.43	MF	0.703093	0.0105263	Unigene3680;Unigene4967	1	1
GO:0004857	enzyme inhibitor activity	95	1	1.21	MF	0.707392	0.0105263	Unigene573	1	1
GO:0042578	phosphoric ester hydrolase activity	197	2	2.52	MF	0.721911	0.0101523	Unigene2117;Unigene5325	1	1
GO:0050839	cell adhesion molecule binding	106	1	1.36	MF	0.746423	0.00943396	Unigene5375	1	1
GO:0098772	molecular function regulator activity	483	5	6.17	MF	0.7471	0.010352	Unigene3340;Unigene5622;Unigene573;Unigene7654;Unigene8409	1	1
GO:0003677	DNA binding	1033	11	13.21	MF	0.783539	0.0106486	Unigene10218;Unigene12804;Unigene4473;Unigene4560;Unigene4717;Unigene5062;Unigene5281;Unigene5636;Unigene7130;Unigene7379;Unigene8103	1	1
GO:0003676	nucleic acid binding	2309	26	29.52	MF	0.80564	0.0112603	Unigene10218;Unigene1087;Unigene1137;Unigene1168;Unigene12;Unigene12804;Unigene15890;Unigene2112;Unigene2421;Unigene2517;Unigene3386;Unigene397;Unigene4473;Unigene4560;Unigene4717;Unigene5062;Unigene528;Unigene5281;Unigene5513;Unigene5636;Unigene7130;Unigene7379;Unigene8103;Unigene965;Unigene98;Unigene9964	1	1
GO:0046873	metal ion transmembrane transporter activity	127	1	1.62	MF	0.807162	0.00787402	Unigene3680	1	1
GO:0005261	cation channel activity	138	1	1.76	MF	0.832972	0.00724638	Unigene3680	1	1
GO:0016887	ATP hydrolysis activity	254	2	3.25	MF	0.840766	0.00787402	Unigene4383;Unigene504	1	1
GO:0000978	RNA polymerase II cis-regulatory region sequence-specific DNA binding	262	2	3.35	MF	0.853197	0.00763359	Unigene4473;Unigene4560	1	1
GO:0000987	cis-regulatory region sequence-specific DNA binding	267	2	3.41	MF	0.860515	0.00749064	Unigene4473;Unigene4560	1	1
GO:0003712	transcription coregulator activity	154	1	1.97	MF	0.86452	0.00649351	Unigene8680	1	1
GO:0008047	enzyme activator activity	154	1	1.97	MF	0.86452	0.00649351	Unigene5622	1	1
GO:0016791	phosphatase activity	156	1	1.99	MF	0.868023	0.00641026	Unigene5325	1	1
GO:0015318	inorganic molecular entity transmembrane transporter activity	274	2	3.5	MF	0.870206	0.00729927	Unigene3680;Unigene4967	1	1
GO:0140657	ATP-dependent activity	515	4	6.58	MF	0.902204	0.00776699	Unigene4383;Unigene504;Unigene5506;Unigene5630	1	1
GO:0015075	ion transmembrane transporter activity	315	2	4.03	MF	0.91563	0.00634921	Unigene3680;Unigene4967	1	1
GO:0004674	protein serine/threonine kinase activity	194	1	2.48	MF	0.919859	0.00515464	Unigene7631	1	1
GO:0005509	calcium ion binding	204	1	2.61	MF	0.929744	0.00490196	Unigene11463	1	1
GO:0022890	inorganic cation transmembrane transporter activity	213	1	2.72	MF	0.937602	0.00469484	Unigene3680	1	1
GO:0008324	cation transmembrane transporter activity	225	1	2.88	MF	0.94674	0.00444444	Unigene3680	1	1
GO:0017111	ribonucleoside triphosphate phosphatase activity	376	2	4.81	MF	0.956627	0.00531915	Unigene4383;Unigene504	1	1
GO:0097159	organic cyclic compound binding	3490	36	44.62	MF	0.962738	0.0103152	Unigene10218;Unigene1087;Unigene1137;Unigene1168;Unigene12;Unigene12804;Unigene14165;Unigene15890;Unigene2112;Unigene2421;Unigene2517;Unigene3386;Unigene3456;Unigene397;Unigene4383;Unigene4473;Unigene4560;Unigene4717;Unigene504;Unigene5062;Unigene528;Unigene5281;Unigene5513;Unigene5636;Unigene5644;Unigene7130;Unigene7379;Unigene7591;Unigene7631;Unigene8103;Unigene8395;Unigene8403;Unigene8404;Unig…	1	1
GO:0140096	catalytic activity, acting on a protein	1233	10	15.76	MF	0.963321	0.0081103	Unigene1042;Unigene2806;Unigene2861;Unigene3668;Unigene528;Unigene5622;Unigene573;Unigene6781;Unigene7631;Unigene8150	1	1
GO:0097367	carbohydrate derivative binding	1148	9	14.68	MF	0.966274	0.00783972	Unigene12601;Unigene4383;Unigene504;Unigene5644;Unigene6083;Unigene7591;Unigene7631;Unigene8395;Unigene9334	1	1
GO:0016462	pyrophosphatase activity	403	2	5.15	MF	0.967948	0.00496278	Unigene4383;Unigene504	1	1
GO:0046872	metal ion binding	2174	20	27.79	MF	0.969555	0.00919963	Unigene10032;Unigene1042;Unigene11463;Unigene11991;Unigene12;Unigene12336;Unigene12584;Unigene12601;Unigene2806;Unigene3386;Unigene3456;Unigene3668;Unigene5062;Unigene5325;Unigene5390;Unigene7439;Unigene8103;Unigene8403;Unigene9334;Unigene9964	1	1
GO:0016818	hydrolase activity, acting on acid anhydrides, in phosphorus-containing anhydrides	408	2	5.22	MF	0.969709	0.00490196	Unigene4383;Unigene504	1	1
GO:0016817	hydrolase activity, acting on acid anhydrides	412	2	5.27	MF	0.971051	0.00485437	Unigene4383;Unigene504	1	1
GO:1901363	heterocyclic compound binding	3467	35	44.32	MF	0.973035	0.0100952	Unigene10218;Unigene1087;Unigene1137;Unigene1168;Unigene12;Unigene12804;Unigene15890;Unigene2112;Unigene2421;Unigene2517;Unigene3386;Unigene3456;Unigene397;Unigene4383;Unigene4473;Unigene4560;Unigene4717;Unigene504;Unigene5062;Unigene528;Unigene5281;Unigene5513;Unigene5636;Unigene5644;Unigene7130;Unigene7379;Unigene7591;Unigene7631;Unigene8103;Unigene8395;Unigene8403;Unigene8404;Unigene965;Unigen…	1	1
GO:0030234	enzyme regulator activity	420	2	5.37	MF	0.973566	0.0047619	Unigene5622;Unigene573	1	1
GO:0043169	cation binding	2204	20	28.18	MF	0.974728	0.00907441	Unigene10032;Unigene1042;Unigene11463;Unigene11991;Unigene12;Unigene12336;Unigene12584;Unigene12601;Unigene2806;Unigene3386;Unigene3456;Unigene3668;Unigene5062;Unigene5325;Unigene5390;Unigene7439;Unigene8103;Unigene8403;Unigene9334;Unigene9964	1	1
GO:0140640	catalytic activity, acting on a nucleic acid	460	2	5.88	MF	0.983307	0.00434783	Unigene12326;Unigene528	1	1
GO:0016772	transferase activity, transferring phosphorus-containing groups	589	3	7.53	MF	0.983429	0.00509338	Unigene12326;Unigene528;Unigene7631	1	1
GO:0004672	protein kinase activity	316	1	4.04	MF	0.984086	0.00316456	Unigene7631	1	1
GO:0036094	small molecule binding	1340	9	17.13	MF	0.992826	0.00671642	Unigene14165;Unigene1771;Unigene4383;Unigene504;Unigene5644;Unigene7591;Unigene7631;Unigene8395;Unigene8404	1	1
GO:0032559	adenyl ribonucleotide binding	925	5	11.83	MF	0.993935	0.00540541	Unigene4383;Unigene504;Unigene5644;Unigene7591;Unigene7631	1	1
GO:0030554	adenyl nucleotide binding	929	5	11.88	MF	0.994173	0.00538213	Unigene4383;Unigene504;Unigene5644;Unigene7591;Unigene7631	1	1
GO:0016773	phosphotransferase activity, alcohol group as acceptor	392	1	5.01	MF	0.994255	0.00255102	Unigene7631	1	1
GO:0032553	ribonucleotide binding	1082	6	13.83	MF	0.996023	0.00554529	Unigene4383;Unigene504;Unigene5644;Unigene7591;Unigene7631;Unigene8395	1	1
GO:0016301	kinase activity	443	1	5.66	MF	0.997115	0.00225734	Unigene7631	1	1
GO:0000166	nucleotide binding	1245	7	15.92	MF	0.997581	0.00562249	Unigene4383;Unigene504;Unigene5644;Unigene7591;Unigene7631;Unigene8395;Unigene8404	1	1
GO:1901265	nucleoside phosphate binding	1245	7	15.92	MF	0.997581	0.00562249	Unigene4383;Unigene504;Unigene5644;Unigene7591;Unigene7631;Unigene8395;Unigene8404	1	1
GO:0005524	ATP binding	906	4	11.58	MF	0.997905	0.00441501	Unigene4383;Unigene504;Unigene7591;Unigene7631	1	1
GO:0043168	anion binding	1261	7	16.12	MF	0.997932	0.00555115	Unigene4383;Unigene504;Unigene5644;Unigene7591;Unigene7631;Unigene8395;Unigene8404	1	1
GO:0016740	transferase activity	1304	7	16.67	MF	0.998651	0.0053681	Unigene12326;Unigene1771;Unigene366;Unigene3668;Unigene528;Unigene7631;Unigene8169	1	1
GO:0032555	purine ribonucleotide binding	1071	5	13.69	MF	0.99866	0.00466853	Unigene4383;Unigene504;Unigene5644;Unigene7591;Unigene7631	1	1
GO:0017076	purine nucleotide binding	1076	5	13.76	MF	0.998729	0.00464684	Unigene4383;Unigene504;Unigene5644;Unigene7591;Unigene7631	1	1
GO:0043167	ion binding	3276	27	41.88	MF	0.99906	0.00824176	Unigene10032;Unigene1042;Unigene11463;Unigene11991;Unigene12;Unigene12336;Unigene12584;Unigene12601;Unigene2806;Unigene3386;Unigene3456;Unigene3668;Unigene4383;Unigene504;Unigene5062;Unigene5325;Unigene5390;Unigene5644;Unigene7439;Unigene7591;Unigene7631;Unigene8103;Unigene8395;Unigene8403;Unigene8404;Unigene9334;Unigene9964	1	1
GO:0035639	purine ribonucleoside triphosphate binding	1045	4	13.36	MF	0.999562	0.00382775	Unigene4383;Unigene504;Unigene7591;Unigene7631	1	1
GO:0005515	protein binding	1438	7	18.38	MF	0.999663	0.00486787	Unigene1105;Unigene4473;Unigene5281;Unigene5375;Unigene7130;Unigene7654;Unigene8409	1	1
GO:0005488	binding	6030	60	77.09	MF	0.999743	0.00995025	Unigene10032;Unigene10218;Unigene1042;Unigene1087;Unigene1105;Unigene1137;Unigene11463;Unigene1168;Unigene11991;Unigene12;Unigene12336;Unigene12584;Unigene12601;Unigene12804;Unigene14165;Unigene14914;Unigene15890;Unigene1771;Unigene2112;Unigene2421;Unigene2517;Unigene2806;Unigene3386;Unigene3456;Unigene3668;Unigene397;Unigene4371;Unigene4383;Unigene4473;Unigene4560;Unigene4641;Unigene4717;Unigene…	1	1
GO:0003674	molecular_function	8839	113	113	MF	1	0.0127843	Unigene10032;Unigene10218;Unigene1042;Unigene1087;Unigene1105;Unigene1137;Unigene11463;Unigene1155;Unigene1168;Unigene11991;Unigene12;Unigene12035;Unigene12326;Unigene12336;Unigene12584;Unigene12601;Unigene12804;Unigene14165;Unigene14375;Unigene14914;Unigene15399;Unigene15890;Unigene1771;Unigene2112;Unigene2117;Unigene2421;Unigene2484;Unigene2491;Unigene2517;Unigene2806;Unigene2861;Unigene3145;Un…	1	1
