# Supplementary material for: A Maternal Gene Regulator CPEB2 Is Involved in Mating-Induced Egg Maturation in the Cnaphalocrocis medinalis
Source: Insects. 2025 Jun 26;16(7):666. doi: 10.3390/insects16070666 (PMC12295579; doi:10.3390/insects16070666)
Supplement: Supplementary file 1 [file insects-16-00666-s001.zip › Table S5.xlsx]

## Sheet: DsGFP_vs_DsCPEB2.ko_enrich - 副本
Table S5. KEGG enrichemnt analysis of DEGs.
ID	Description	GeneRatio	BgRatio	pvalue	p.adjust	qvalue	enrichID	Count	rich_factor	Gene_Ratio	fold_enrichment	Class_A	Class_B	Hyperlink
map04145	Phagosome	11/61	186/4160	6.25764e-05	0.00406747	0.00368872	Unigene1168[Down](nan)/Unigene5622[Down](nan)/Unigene89[Up](nan)/Unigene12035[Down](nan)/Unigene460[Up](nan)/Unigene98[Down](nan)/Unigene803[Up](nan)/Unigene2421[Up](nan)/Unigene528[Up](nan)/Unigene9297[Up](nan)/Unigene318[Up](nan)	11	0.0591398	0.180328	4.03314	Cellular Processes	Transport and catabolism	http://www.genome.jp/kegg-bin/show_pathway?map04145/K06461%09red/K01365%09red/K06461%09red/K06563%09red/K06461%09red/K06461%09red/K06461%09red/K06461%09red/K06461%09red/K06560%09red/K06461%09red
map03265	Virion - Ebolavirus, Lyssavirus and Morbillivirus	2/61	9/4160	0.00712681	0.137357	0.124566	Unigene12035[Down](nan)/Unigene2492[Up](nan)	2	0.222222	0.0327869	15.1548	Genetic Information Processing	Information processing in viruses	http://www.genome.jp/kegg-bin/show_pathway?map03265/K06563%09red/K06491%09red
map00061	Fatty acid biosynthesis	3/61	27/4160	0.00683155	0.137357	0.124566	Unigene1771[Down](nan)/Unigene5773[Down](nan)/Unigene8169[Down](nan)	3	0.111111	0.0491803	7.57741	Metabolism	Lipid metabolism	http://www.genome.jp/kegg-bin/show_pathway?map00061/K00665%09red/K00665%09red/K00665%09red
map01212	Fatty acid metabolism	5/61	87/4160	0.00845272	0.137357	0.124566	Unigene1771[Down](nan)/Unigene5773[Down](nan)/Unigene4840[Down](nan)/Unigene8169[Down](nan)/Unigene5390[Down](nan)	5	0.0574713	0.0819672	3.91935	Metabolism	Global and overview maps	http://www.genome.jp/kegg-bin/show_pathway?map01212/K00665%09red/K00665%09red/K00507%09red/K00665%09red/K00507%09red
map01100	Metabolic pathways	28/61	1334/4160	0.015874	0.206362	0.187146	Unigene3456[Down](nan)/Unigene20625[Up](nan)/Unigene5644[Down](nan)/Unigene8404[Up](nan)/Unigene4783[Down](nan)/Unigene10813[Down](nan)/Unigene1771[Down](nan)/Unigene5773[Down](nan)/Unigene5630[Up](nan)/Unigene4840[Down](nan)/Unigene7439[Up](nan)/Unigene15044[Up](nan)/Unigene8395[Down](nan)/Unigene7763[Up](nan)/Unigene7216[Down](nan)/Unigene6083[Down](nan)/Unigene9275[Down](nan)/Unigene7332[Down]…	28	0.0209895	0.459016	1.43142	Metabolism	Global and overview maps	http://www.genome.jp/kegg-bin/show_pathway?map01100
map00590	Arachidonic acid metabolism	3/61	40/4160	0.0201715	0.218525	0.198176	Unigene9473[Down](nan)/Unigene10813[Down](nan)/Unigene15044[Up](nan)	3	0.075	0.0491803	5.11475	Metabolism	Lipid metabolism	http://www.genome.jp/kegg-bin/show_pathway?map00590/K00069%09red/K04097%09red/K01047%09red
map01200	Carbon metabolism	5/61	113/4160	0.024053	0.223349	0.202551	Unigene3456[Down](nan)/Unigene8395[Down](nan)/Unigene7332[Down](nan)/Unigene9720[Down](nan)/Unigene8190[Down](nan)	5	0.0442478	0.0819672	3.01755	Metabolism	Global and overview maps	http://www.genome.jp/kegg-bin/show_pathway?map01200/K03781%09red/K11517%09red/K05605%09red/K01623%09red/K00074%09red
map03260	Virion - Human immunodeficiency virus	1/61	2/4160	0.0291154	0.236562	0.214534	Unigene12035[Down](nan)	1	0.5	0.0163934	34.0984	Genetic Information Processing	Information processing in viruses	http://www.genome.jp/kegg-bin/show_pathway?map03260/K06563%09red
map00470	D-Amino acid metabolism	1/61	3/4160	0.0433588	0.313147	0.283987	Unigene7216[Down](nan)	1	0.333333	0.0163934	22.7322	Metabolism	Metabolism of other amino acids	http://www.genome.jp/kegg-bin/show_pathway?map00470/K01425%09red
map00220	Arginine biosynthesis	2/61	25/4160	0.051129	0.332339	0.301392	Unigene7439[Up](nan)/Unigene7216[Down](nan)	2	0.08	0.0327869	5.45574	Metabolism	Amino acid metabolism	http://www.genome.jp/kegg-bin/show_pathway?map00220/K14677%09red/K01425%09red
map00130	Ubiquinone and other terpenoid-quinone biosynthesis	2/61	31/4160	0.0749722	0.406099	0.368285	Unigene5630[Up](nan)/Unigene5506[Down](nan)	2	0.0645161	0.0327869	4.39979	Metabolism	Metabolism of cofactors and vitamins	http://www.genome.jp/kegg-bin/show_pathway?map00130/K01904%09red/K01904%09red
map00591	Linoleic acid metabolism	1/61	5/4160	0.0712317	0.406099	0.368285	Unigene15044[Up](nan)	1	0.2	0.0163934	13.6393	Metabolism	Lipid metabolism	http://www.genome.jp/kegg-bin/show_pathway?map00591/K01047%09red
map00630	Glyoxylate and dicarboxylate metabolism	2/61	33/4160	0.0835766	0.417883	0.378971	Unigene3456[Down](nan)/Unigene8395[Down](nan)	2	0.0606061	0.0327869	4.13313	Metabolism	Carbohydrate metabolism	http://www.genome.jp/kegg-bin/show_pathway?map00630/K03781%09red/K11517%09red
map00360	Phenylalanine metabolism	1/61	7/4160	0.0983054	0.42599	0.386323	Unigene8190[Down](nan)	1	0.142857	0.0163934	9.74239	Metabolism	Amino acid metabolism	http://www.genome.jp/kegg-bin/show_pathway?map00360/K00074%09red
map00380	Tryptophan metabolism	2/61	36/4160	0.0970133	0.42599	0.386323	Unigene3456[Down](nan)/Unigene5644[Down](nan)	2	0.0555556	0.0327869	3.78871	Metabolism	Amino acid metabolism	http://www.genome.jp/kegg-bin/show_pathway?map00380/K03781%09red/K00252%09red
map01040	Biosynthesis of unsaturated fatty acids	2/61	38/4160	0.106291	0.431806	0.391598	Unigene4840[Down](nan)/Unigene5390[Down](nan)	2	0.0526316	0.0327869	3.5893	Metabolism	Lipid metabolism	http://www.genome.jp/kegg-bin/show_pathway?map01040/K00507%09red/K00507%09red
map00280	Valine, leucine and isoleucine degradation	2/61	41/4160	0.120632	0.461241	0.418291	Unigene7332[Down](nan)/Unigene7247[Up](nan)	2	0.0487805	0.0327869	3.32667	Metabolism	Amino acid metabolism	http://www.genome.jp/kegg-bin/show_pathway?map00280/K05605%09red/K01969%09red
map04142	Lysosome	4/61	141/4160	0.150885	0.490356	0.444695	Unigene3722[Down](nan)/Unigene5622[Down](nan)/Unigene6265[Up](nan)/Unigene5572[Down](nan)	4	0.0283688	0.0655738	1.93466	Cellular Processes	Transport and catabolism	http://www.genome.jp/kegg-bin/show_pathway?map04142/K12301%09red/K01365%09red/K01052%09red/K12301%09red
map04146	Peroxisome	3/61	94/4160	0.158423	0.490356	0.444695	Unigene3456[Down](nan)/Unigene6678[Down](nan)/Unigene8395[Down](nan)	3	0.0319149	0.0491803	2.17649	Cellular Processes	Transport and catabolism	http://www.genome.jp/kegg-bin/show_pathway?map04146/K03781%09red/K04565%09red/K11517%09red
map00670	One carbon pool by folate	1/61	11/4160	0.150145	0.490356	0.444695	Unigene2491[Down](nan)	1	0.0909091	0.0163934	6.1997	Metabolism	Metabolism of cofactors and vitamins	http://www.genome.jp/kegg-bin/show_pathway?map00670/K00289%09red
map00730	Thiamine metabolism	1/61	10/4160	0.137467	0.490356	0.444695	Unigene5325[Down](nan)	1	0.1	0.0163934	6.81967	Metabolism	Metabolism of cofactors and vitamins	http://www.genome.jp/kegg-bin/show_pathway?map00730/K01077%09red
map00030	Pentose phosphate pathway	2/61	51/4160	0.171329	0.5062	0.459064	Unigene8404[Up](nan)/Unigene9720[Down](nan)	2	0.0392157	0.0327869	2.67438	Metabolism	Carbohydrate metabolism	http://www.genome.jp/kegg-bin/show_pathway?map00030/K00115%09red/K01623%09red
map00592	alpha-Linolenic acid metabolism	1/61	14/4160	0.18709	0.528732	0.479498	Unigene15044[Up](nan)	1	0.0714286	0.0163934	4.87119	Metabolism	Lipid metabolism	http://www.genome.jp/kegg-bin/show_pathway?map00592/K01047%09red
map00100	Steroid biosynthesis	1/61	15/4160	0.19905	0.539094	0.488895	Unigene6265[Up](nan)	1	0.0666667	0.0163934	4.54645	Metabolism	Lipid metabolism	http://www.genome.jp/kegg-bin/show_pathway?map00100/K01052%09red
map00650	Butanoate metabolism	1/61	17/4160	0.222454	0.57838	0.524523	Unigene8190[Down](nan)	1	0.0588235	0.0163934	4.01157	Metabolism	Carbohydrate metabolism	http://www.genome.jp/kegg-bin/show_pathway?map00650/K00074%09red
map01230	Biosynthesis of amino acids	2/61	66/4160	0.252151	0.630378	0.571679	Unigene7439[Up](nan)/Unigene9720[Down](nan)	2	0.030303	0.0327869	2.06657	Metabolism	Global and overview maps	http://www.genome.jp/kegg-bin/show_pathway?map01230/K14677%09red/K01623%09red
map02010	ABC transporters	2/61	69/4160	0.268582	0.645498	0.585391	Unigene504[Up](nan)/Unigene4383[Up](nan)	2	0.0289855	0.0327869	1.97672	Environmental Information Processing	Membrane transport	http://www.genome.jp/kegg-bin/show_pathway?map02010/K05673%09red/K05673%09red
map00565	Ether lipid metabolism	1/61	22/4160	0.278061	0.645498	0.585391	Unigene15044[Up](nan)	1	0.0454545	0.0163934	3.09985	Metabolism	Lipid metabolism	http://www.genome.jp/kegg-bin/show_pathway?map00565/K01047%09red
map04213	Longevity regulating pathway - multiple species	2/61	74/4160	0.295961	0.663361	0.60159	Unigene3456[Down](nan)/Unigene6678[Down](nan)	2	0.027027	0.0327869	1.84315	Organismal Systems	Aging	http://www.genome.jp/kegg-bin/show_pathway?map04213/K03781%09red/K04565%09red
map04136	Autophagy - other	1/61	32/4160	0.377797	0.682133	0.618615	Unigene6497[Up](nan)	1	0.03125	0.0163934	2.13115	Cellular Processes	Transport and catabolism	http://www.genome.jp/kegg-bin/show_pathway?map04136/K17907%09red
map04215	Apoptosis - multiple species	1/61	28/4160	0.339643	0.682133	0.618615	Unigene2861[Up](nan)	1	0.0357143	0.0163934	2.4356	Cellular Processes	Cell growth and death	http://www.genome.jp/kegg-bin/show_pathway?map04215/K04398%09red
map04010	MAPK signaling pathway	3/61	145/4160	0.358203	0.682133	0.618615	Unigene7347[Up](nan)/Unigene7631[Down](nan)/Unigene3680[Down](nan)	3	0.0206897	0.0491803	1.41097	Environmental Information Processing	Signal transduction	http://www.genome.jp/kegg-bin/show_pathway?map04010/K04402%09red/K04429%09red/K04861%09red
map04068	FoxO signaling pathway	2/61	78/4160	0.317778	0.682133	0.618615	Unigene3456[Down](nan)/Unigene7347[Up](nan)	2	0.025641	0.0327869	1.74863	Environmental Information Processing	Signal transduction	http://www.genome.jp/kegg-bin/show_pathway?map04068/K03781%09red/K04402%09red
map00051	Fructose and mannose metabolism	1/61	32/4160	0.377797	0.682133	0.618615	Unigene9720[Down](nan)	1	0.03125	0.0163934	2.13115	Metabolism	Carbohydrate metabolism	http://www.genome.jp/kegg-bin/show_pathway?map00051/K01623%09red
map00350	Tyrosine metabolism	1/61	30/4160	0.358999	0.682133	0.618615	Unigene7763[Up](nan)	1	0.0333333	0.0163934	2.27322	Metabolism	Amino acid metabolism	http://www.genome.jp/kegg-bin/show_pathway?map00350/K22203%09red
map00640	Propanoate metabolism	1/61	31/4160	0.368467	0.682133	0.618615	Unigene7332[Down](nan)	1	0.0322581	0.0163934	2.19989	Metabolism	Carbohydrate metabolism	http://www.genome.jp/kegg-bin/show_pathway?map00640/K05605%09red
map00010	Glycolysis / Gluconeogenesis	1/61	38/4160	0.430996	0.683286	0.61966	Unigene9720[Down](nan)	1	0.0263158	0.0163934	1.79465	Metabolism	Carbohydrate metabolism	http://www.genome.jp/kegg-bin/show_pathway?map00010/K01623%09red
map00071	Fatty acid degradation	1/61	38/4160	0.430996	0.683286	0.61966	Unigene5644[Down](nan)	1	0.0263158	0.0163934	1.79465	Metabolism	Lipid metabolism	http://www.genome.jp/kegg-bin/show_pathway?map00071/K00252%09red
map00250	Alanine, aspartate and glutamate metabolism	1/61	35/4160	0.404981	0.683286	0.61966	Unigene7216[Down](nan)	1	0.0285714	0.0163934	1.94848	Metabolism	Amino acid metabolism	http://www.genome.jp/kegg-bin/show_pathway?map00250/K01425%09red
map00410	beta-Alanine metabolism	1/61	36/4160	0.41378	0.683286	0.61966	Unigene7332[Down](nan)	1	0.0277778	0.0163934	1.89435	Metabolism	Metabolism of other amino acids	http://www.genome.jp/kegg-bin/show_pathway?map00410/K05605%09red
map00600	Sphingolipid metabolism	1/61	34/4160	0.396052	0.683286	0.61966	Unigene2117[Down](nan)	1	0.0294118	0.0163934	2.00579	Metabolism	Lipid metabolism	http://www.genome.jp/kegg-bin/show_pathway?map00600/K12351%09red
map01210	2-Oxocarboxylic acid metabolism	1/61	40/4160	0.447714	0.692891	0.628371	Unigene7439[Up](nan)	1	0.025	0.0163934	1.70492	Metabolism	Global and overview maps	http://www.genome.jp/kegg-bin/show_pathway?map01210/K14677%09red
map00520	Amino sugar and nucleotide sugar metabolism	1/61	43/4160	0.47189	0.713322	0.646899	Unigene6083[Down](nan)	1	0.0232558	0.0163934	1.58597	Metabolism	Carbohydrate metabolism	http://www.genome.jp/kegg-bin/show_pathway?map00520/K01183%09red
map00052	Galactose metabolism	1/61	46/4160	0.495024	0.715034	0.648452	Unigene3448[Up](nan)	1	0.0217391	0.0163934	1.48254	Metabolism	Carbohydrate metabolism	http://www.genome.jp/kegg-bin/show_pathway?map00052/K01229%09red
map00790	Folate biosynthesis	1/61	46/4160	0.495024	0.715034	0.648452	Unigene5325[Down](nan)	1	0.0217391	0.0163934	1.48254	Metabolism	Metabolism of cofactors and vitamins	http://www.genome.jp/kegg-bin/show_pathway?map00790/K01077%09red
map04137	Mitophagy - animal	1/61	72/4160	0.657963	0.752672	0.682585	Unigene6497[Up](nan)	1	0.0138889	0.0163934	0.947177	Cellular Processes	Transport and catabolism	http://www.genome.jp/kegg-bin/show_pathway?map04137/K17907%09red
map04140	Autophagy - animal	2/61	152/4160	0.660035	0.752672	0.682585	Unigene5622[Down](nan)/Unigene6497[Up](nan)	2	0.0131579	0.0327869	0.897325	Cellular Processes	Transport and catabolism	http://www.genome.jp/kegg-bin/show_pathway?map04140/K01365%09red/K17907%09red
map04150	mTOR signaling pathway	2/61	121/4160	0.53459	0.752672	0.682585	Unigene2931[Up](nan)/Unigene8409[Down](nan)	2	0.0165289	0.0327869	1.12722	Environmental Information Processing	Signal transduction	http://www.genome.jp/kegg-bin/show_pathway?map04150/K20394%09red/K00444%09red
map04512	ECM-receptor interaction	1/61	63/4160	0.608471	0.752672	0.682585	Unigene9100[Up](nan)	1	0.015873	0.0163934	1.08249	Environmental Information Processing	Signaling molecules and interaction	http://www.genome.jp/kegg-bin/show_pathway?map04512/K06258%09red
map03018	RNA degradation	1/61	69/4160	0.642191	0.752672	0.682585	Unigene6756[Up](nan)	1	0.0144928	0.0163934	0.988358	Genetic Information Processing	Folding, sorting and degradation	http://www.genome.jp/kegg-bin/show_pathway?map03018/K12597%09red
map03420	Nucleotide excision repair	1/61	56/4160	0.565167	0.752672	0.682585	Unigene11463[Down](nan)	1	0.0178571	0.0163934	1.2178	Genetic Information Processing	Replication and repair	http://www.genome.jp/kegg-bin/show_pathway?map03420/K10840%09red
map00480	Glutathione metabolism	1/61	68/4160	0.636777	0.752672	0.682585	Unigene10813[Down](nan)	1	0.0147059	0.0163934	1.00289	Metabolism	Metabolism of other amino acids	http://www.genome.jp/kegg-bin/show_pathway?map00480/K04097%09red
map00561	Glycerolipid metabolism	1/61	63/4160	0.608471	0.752672	0.682585	Unigene4783[Down](nan)	1	0.015873	0.0163934	1.08249	Metabolism	Lipid metabolism	http://www.genome.jp/kegg-bin/show_pathway?map00561/K14075%09red
map00564	Glycerophospholipid metabolism	1/61	65/4160	0.620045	0.752672	0.682585	Unigene15044[Up](nan)	1	0.0153846	0.0163934	1.04918	Metabolism	Lipid metabolism	http://www.genome.jp/kegg-bin/show_pathway?map00564/K01047%09red
map00830	Retinol metabolism	1/61	61/4160	0.596551	0.752672	0.682585	Unigene9275[Down](nan)	1	0.0163934	0.0163934	1.11798	Metabolism	Metabolism of cofactors and vitamins	http://www.genome.jp/kegg-bin/show_pathway?map00830/K11153%09red
map00980	Metabolism of xenobiotics by cytochrome P450	1/61	62/4160	0.602555	0.752672	0.682585	Unigene10813[Down](nan)	1	0.016129	0.0163934	1.09995	Metabolism	Xenobiotics biodegradation and metabolism	http://www.genome.jp/kegg-bin/show_pathway?map00980/K04097%09red
map00982	Drug metabolism - cytochrome P450	1/61	56/4160	0.565167	0.752672	0.682585	Unigene10813[Down](nan)	1	0.0178571	0.0163934	1.2178	Metabolism	Xenobiotics biodegradation and metabolism	http://www.genome.jp/kegg-bin/show_pathway?map00982/K04097%09red
map00310	Lysine degradation	1/61	83/4160	0.710157	0.782377	0.709524	Unigene5644[Down](nan)	1	0.0120482	0.0163934	0.821647	Metabolism	Amino acid metabolism	http://www.genome.jp/kegg-bin/show_pathway?map00310/K00252%09red
map01240	Biosynthesis of cofactors	2/61	164/4160	0.700946	0.782377	0.709524	Unigene9275[Down](nan)/Unigene5325[Down](nan)	2	0.0121951	0.0327869	0.831667	Metabolism	Global and overview maps	http://www.genome.jp/kegg-bin/show_pathway?map01240/K11153%09red/K01077%09red
map04148	Efferocytosis	1/61	94/4160	0.754497	0.791005	0.717349	Unigene6265[Up](nan)	1	0.0106383	0.0163934	0.725497	Cellular Processes	Transport and catabolism	http://www.genome.jp/kegg-bin/show_pathway?map04148/K01052%09red
map04310	Wnt signaling pathway	1/61	93/4160	0.750759	0.791005	0.717349	Unigene8409[Down](nan)	1	0.0107527	0.0163934	0.733298	Environmental Information Processing	Signal transduction	http://www.genome.jp/kegg-bin/show_pathway?map04310/K00444%09red
map00190	Oxidative phosphorylation	1/61	91/4160	0.743114	0.791005	0.717349	Unigene20625[Up](nan)	1	0.010989	0.0163934	0.749415	Metabolism	Energy metabolism	http://www.genome.jp/kegg-bin/show_pathway?map00190/K02272%09red
map04144	Endocytosis	2/61	211/4160	0.824148	0.837025	0.759084	Unigene3173[Up](nan)/Unigene366[Down](nan)	2	0.00947867	0.0327869	0.646414	Cellular Processes	Transport and catabolism	http://www.genome.jp/kegg-bin/show_pathway?map04144/K18440%09red/K18440%09red
map03013	Nucleocytoplasmic transport	1/61	112/4160	0.813087	0.837025	0.759084	Unigene1155[Down](nan)	1	0.00892857	0.0163934	0.608899	Genetic Information Processing	Translation	http://www.genome.jp/kegg-bin/show_pathway?map03013/K25203%09red
map04814	Motor proteins	1/61	167/4160	0.91937	0.91937	0.833761	Unigene4172[Up](nan)	1	0.00598802	0.0163934	0.408364	Cellular Processes	Cell motility	http://www.genome.jp/kegg-bin/show_pathway?map04814/K10412%09red
